# Supplementary material for: Early life stress alters transcriptomic patterning across reward circuitry in male and female mice
Source: Nat Commun. 2019 Nov 8;10:5098. doi: 10.1038/s41467-019-13085-6 (PMC6841985; doi:10.1038/s41467-019-13085-6)
Supplement: Supplementary file 5 — Supplementary Data 2 [file 41467_2019_13085_MOESM5_ESM.xlsx]

## Sheet: Sheet1
Supplementary Data 2: Differentially Expressed Genes (DEGs)
Sex	Brain Region	Comparison	gene_ID	gene_name	BaseMean Read Counts	biotype	Destription	p_val	Log2FoldChange	padj	Processing Cohort
female	VTA	ELS2Ctl_vs_StdCtl	ENSMUSG00000032595	Cdhr4	5.80196	protein_coding	cadherin-related family member 4 [Source:MGI Symbol;Acc:MGI:1916648]	0.00345152	-3.49596	0.999807	2
female	VTA	ELS2Ctl_vs_StdCtl	ENSMUSG00000028264	Spaca1	2.34078	protein_coding	sperm acrosome associated 1 [Source:MGI Symbol;Acc:MGI:1914902]	0.0039837	-2.97293	0.999807	2
female	VTA	ELS2Ctl_vs_StdCtl	ENSMUSG00000000889	Dbh	6.62532	protein_coding	dopamine beta hydroxylase [Source:MGI Symbol;Acc:MGI:94864]	0.00036377	-2.89651	0.356967	2
female	VTA	ELS2Ctl_vs_StdCtl	ENSMUSG00000026065	Slc9a4	122.244	protein_coding	solute carrier family 9 (sodium/hydrogen exchanger)	0.000183691	-2.82614	0.231522	2
female	VTA	ELS2Ctl_vs_StdCtl	ENSMUSG00000045326	Fndc7	4.17908	protein_coding	fibronectin type III domain containing 7 [Source:MGI Symbol;Acc:MGI:2443535]	0.00987366	-2.72867	0.999807	2
female	VTA	ELS2Ctl_vs_StdCtl	ENSMUSG00000021337	Scgn	10.04	protein_coding	secretagogin	0.000130229	-2.65031	0.189335	2
female	VTA	ELS2Ctl_vs_StdCtl	ENSMUSG00000079436	Kcnj13	29.8593	protein_coding	potassium inwardly-rectifying channel	0.0482703	-2.17931	0.999807	2
female	VTA	ELS2Ctl_vs_StdCtl	ENSMUSG00000026205	Slc23a3	11.0278	protein_coding	solute carrier family 23 (nucleobase transporters)	0.0412095	-2.16397	0.999807	2
female	VTA	ELS2Ctl_vs_StdCtl	ENSMUSG00000020096	Tbata	95.2612	protein_coding	thymus	0.00603739	-1.98663	0.999807	2
female	VTA	ELS2Ctl_vs_StdCtl	ENSMUSG00000069049	Eif2s3y	650.709	protein_coding	eukaryotic translation initiation factor 2	0.030471	-1.97925	0.999807	2
female	VTA	ELS2Ctl_vs_StdCtl	ENSMUSG00000030236	Slco1b2	5.84711	protein_coding	solute carrier organic anion transporter family	0.0425287	-1.96122	0.999807	2
female	VTA	ELS2Ctl_vs_StdCtl	ENSMUSG00000063953	Amd2	11.0707	protein_coding	S-adenosylmethionine decarboxylase 2 [Source:MGI Symbol;Acc:MGI:1333111]	0.00241321	-1.9136	0.999807	2
female	VTA	ELS2Ctl_vs_StdCtl	ENSMUSG00000030905	Crym	5248.27	protein_coding	crystallin	6.89e-07	-1.88403	0.00300488	2
female	VTA	ELS2Ctl_vs_StdCtl	ENSMUSG00000020950	Foxg1	1833.59	protein_coding	forkhead box G1 [Source:MGI Symbol;Acc:MGI:1347464]	1.79e-08	-1.82788	0.00013681	2
female	VTA	ELS2Ctl_vs_StdCtl	ENSMUSG00000056673	Kdm5d	462.603	protein_coding	lysine (K)-specific demethylase 5D [Source:MGI Symbol;Acc:MGI:99780]	0.0352785	-1.75241	0.999807	2
female	VTA	ELS2Ctl_vs_StdCtl	ENSMUSG00000027356	Fermt1	13.7468	protein_coding	fermitin family homolog 1 (Drosophila) [Source:MGI Symbol;Acc:MGI:2443583]	0.018437	-1.74056	0.999807	2
female	VTA	ELS2Ctl_vs_StdCtl	ENSMUSG00000029102	Hgfac	2.78383	protein_coding	hepatocyte growth factor activator [Source:MGI Symbol;Acc:MGI:1859281]	0.0280458	-1.72606	0.999807	2
female	VTA	ELS2Ctl_vs_StdCtl	ENSMUSG00000027398	Il1b	4.69653	protein_coding	interleukin 1 beta [Source:MGI Symbol;Acc:MGI:96543]	0.0444242	-1.64514	0.999807	2
female	VTA	ELS2Ctl_vs_StdCtl	ENSMUSG00000075707	Dio3	193.097	protein_coding	deiodinase	0.0210532	-1.6302	0.999807	2
female	VTA	ELS2Ctl_vs_StdCtl	ENSMUSG00000099032	Tcf24	10.4343	protein_coding	transcription factor 24 [Source:MGI Symbol;Acc:MGI:3780500]	4.84e-05	-1.61802	0.0853024	2
female	VTA	ELS2Ctl_vs_StdCtl	ENSMUSG00000078886	Gm2026	2.48628	protein_coding	predicted gene 2026 [Source:MGI Symbol;Acc:MGI:3780195]	0.0186545	-1.53729	0.999807	2
female	VTA	ELS2Ctl_vs_StdCtl	ENSMUSG00000046031	Fam26f	5.19795	protein_coding	family with sequence similarity 26	0.0141296	-1.5032	0.999807	2
female	VTA	ELS2Ctl_vs_StdCtl	ENSMUSG00000058773	Hist1h1b	2.12546	protein_coding	histone cluster 1	0.0414875	-1.49382	0.999807	2
female	VTA	ELS2Ctl_vs_StdCtl	ENSMUSG00000020651	Slc26a4	279.42	protein_coding	solute carrier family 26	0.00465311	-1.43634	0.999807	2
female	VTA	ELS2Ctl_vs_StdCtl	ENSMUSG00000029026	Trp73	56.9944	protein_coding	transformation related protein 73 [Source:MGI Symbol;Acc:MGI:1336991]	0.0144042	-1.43544	0.999807	2
female	VTA	ELS2Ctl_vs_StdCtl	ENSMUSG00000022034	Esco2	5.57855	protein_coding	establishment of cohesion 1 homolog 2 (S. cerevisiae) [Source:MGI Symbol;Acc:MGI:1919238]	0.0119416	-1.32296	0.999807	2
female	VTA	ELS2Ctl_vs_StdCtl	ENSMUSG00000019230	Lhx9	146.581	protein_coding	LIM homeobox protein 9 [Source:MGI Symbol;Acc:MGI:1316721]	0.00589557	-1.32066	0.999807	2
female	VTA	ELS2Ctl_vs_StdCtl	ENSMUSG00000054978	Kbtbd13	8.70647	protein_coding	kelch repeat and BTB (POZ) domain containing 13 [Source:MGI Symbol;Acc:MGI:1921742]	0.00646869	-1.31575	0.999807	2
female	VTA	ELS2Ctl_vs_StdCtl	ENSMUSG00000038651	Sycp2l	5.88543	protein_coding	synaptonemal complex protein 2-like [Source:MGI Symbol;Acc:MGI:2685114]	0.0123355	-1.30101	0.999807	2
female	VTA	ELS2Ctl_vs_StdCtl	ENSMUSG00000032291	Crabp1	45.8482	protein_coding	cellular retinoic acid binding protein I [Source:MGI Symbol;Acc:MGI:88490]	0.0464103	-1.30044	0.999807	2
female	VTA	ELS2Ctl_vs_StdCtl	ENSMUSG00000000247	Lhx2	1473.81	protein_coding	LIM homeobox protein 2 [Source:MGI Symbol;Acc:MGI:96785]	1.11e-05	-1.28605	0.0326967	2
female	VTA	ELS2Ctl_vs_StdCtl	ENSMUSG00000098789	Jmjd7	3.96623	protein_coding	jumonji domain containing 7 [Source:MGI Symbol;Acc:MGI:3845785]	0.0139138	-1.27823	0.999807	2
female	VTA	ELS2Ctl_vs_StdCtl	ENSMUSG00000050074	Spink8	94.5368	protein_coding	serine peptidase inhibitor	0.00873024	-1.26677	0.999807	2
female	VTA	ELS2Ctl_vs_StdCtl	ENSMUSG00000047686	Zcchc5	28.2978	protein_coding	zinc finger	0.0176662	-1.26389	0.999807	2
female	VTA	ELS2Ctl_vs_StdCtl	ENSMUSG00000036185	Sapcd1	4.22505	protein_coding	suppressor APC domain containing 1 [Source:MGI Symbol;Acc:MGI:2388100]	0.00890621	-1.25178	0.999807	2
female	VTA	ELS2Ctl_vs_StdCtl	ENSMUSG00000035273	Hpse	19.2322	protein_coding	heparanase [Source:MGI Symbol;Acc:MGI:1343124]	0.0351518	-1.16984	0.999807	2
female	VTA	ELS2Ctl_vs_StdCtl	ENSMUSG00000075267	Dfnb59	2.2754	protein_coding	deafness	0.0370185	-1.1676	0.999807	2
female	VTA	ELS2Ctl_vs_StdCtl	ENSMUSG00000090817	Gm4450	10.4806	protein_coding	predicted gene 4450 [Source:MGI Symbol;Acc:MGI:3782634]	0.0220117	-1.07381	0.999807	2
female	VTA	ELS2Ctl_vs_StdCtl	ENSMUSG00000027380	Acoxl	5.43492	protein_coding	acyl-Coenzyme A oxidase-like [Source:MGI Symbol;Acc:MGI:1921371]	0.0372327	-1.03896	0.999807	2
female	VTA	ELS2Ctl_vs_StdCtl	ENSMUSG00000040086	Tnni3k	15.6166	protein_coding	TNNI3 interacting kinase [Source:MGI Symbol;Acc:MGI:2443276]	0.0228092	-1.03615	0.999807	2
female	VTA	ELS2Ctl_vs_StdCtl	ENSMUSG00000050345	4930486L24Rik	4.98335	protein_coding	RIKEN cDNA 4930486L24 gene [Source:MGI Symbol;Acc:MGI:1922258]	0.0278388	-1.00862	0.999807	2
female	VTA	ELS2Ctl_vs_StdCtl	ENSMUSG00000033633	Clec18a	157.64	protein_coding	C-type lectin domain family 18	0.00378905	-0.994131	0.999807	2
female	VTA	ELS2Ctl_vs_StdCtl	ENSMUSG00000020062	Slc5a8	6.2847	protein_coding	solute carrier family 5 (iodide transporter)	0.0340623	-0.977533	0.999807	2
female	VTA	ELS2Ctl_vs_StdCtl	ENSMUSG00000059901	Adamts14	40.5212	protein_coding	a disintegrin-like and metallopeptidase (reprolysin type) with thrombospondin type 1 motif	0.0312929	-0.975556	0.999807	2
female	VTA	ELS2Ctl_vs_StdCtl	ENSMUSG00000078137	Ankrd63	2059.32	protein_coding	ankyrin repeat domain 63 [Source:MGI Symbol;Acc:MGI:2686183]	0.0115277	-0.958637	0.999807	2
female	VTA	ELS2Ctl_vs_StdCtl	ENSMUSG00000021640	Naip1	10.2155	protein_coding	NLR family	0.030199	-0.942017	0.999807	2
female	VTA	ELS2Ctl_vs_StdCtl	ENSMUSG00000075302	Erich2	13.5298	protein_coding	glutamate rich 2 [Source:MGI Symbol;Acc:MGI:1913998]	0.0358111	-0.937821	0.999807	2
female	VTA	ELS2Ctl_vs_StdCtl	ENSMUSG00000053846	Lipg	132.761	protein_coding	lipase	0.0367544	-0.905742	0.999807	2
female	VTA	ELS2Ctl_vs_StdCtl	ENSMUSG00000048534	Amica1	4.67039	protein_coding	adhesion molecule	0.0401622	-0.884283	0.999807	2
female	VTA	ELS2Ctl_vs_StdCtl	ENSMUSG00000040380	Cbln3	24.6986	protein_coding	cerebellin 3 precursor protein [Source:MGI Symbol;Acc:MGI:1889286]	0.00659302	-0.862717	0.999807	2
female	VTA	ELS2Ctl_vs_StdCtl	ENSMUSG00000032985	5730522E02Rik	82.9362	protein_coding	RIKEN cDNA 5730522E02 gene [Source:MGI Symbol;Acc:MGI:1917876]	0.000366743	-0.860247	0.356967	2
female	VTA	ELS2Ctl_vs_StdCtl	ENSMUSG00000059213	Ddn	32051.1	protein_coding	dendrin [Source:MGI Symbol;Acc:MGI:108101]	0.00411584	-0.849997	0.999807	2
female	VTA	ELS2Ctl_vs_StdCtl	ENSMUSG00000007030	Vwa7	51.9607	protein_coding	von Willebrand factor A domain containing 7 [Source:MGI Symbol;Acc:MGI:1306798]	0.0294915	-0.843152	0.999807	2
female	VTA	ELS2Ctl_vs_StdCtl	ENSMUSG00000048015	Neurod4	11.6235	protein_coding	neurogenic differentiation 4 [Source:MGI Symbol;Acc:MGI:108055]	0.021411	-0.842071	0.999807	2
female	VTA	ELS2Ctl_vs_StdCtl	ENSMUSG00000057606	Colq	48.9272	protein_coding	collagen-like tail subunit (single strand of homotrimer) of asymmetric acetylcholinesterase [Source:MGI Symbol;Acc:MGI:1338761]	0.0138888	-0.838827	0.999807	2
female	VTA	ELS2Ctl_vs_StdCtl	ENSMUSG00000021743	Fezf2	1103.81	protein_coding	Fez family zinc finger 2 [Source:MGI Symbol;Acc:MGI:1859823]	0.0388981	-0.830232	0.999807	2
female	VTA	ELS2Ctl_vs_StdCtl	ENSMUSG00000026609	Ush2a	5.66635	protein_coding	Usher syndrome 2A (autosomal recessive	0.0387895	-0.807133	0.999807	2
female	VTA	ELS2Ctl_vs_StdCtl	ENSMUSG00000018776	Slc35g3	8.72024	protein_coding	solute carrier family 35	0.022518	-0.788733	0.999807	2
female	VTA	ELS2Ctl_vs_StdCtl	ENSMUSG00000024600	Slc27a6	5.98718	protein_coding	solute carrier family 27 (fatty acid transporter)	0.0315894	-0.780806	0.999807	2
female	VTA	ELS2Ctl_vs_StdCtl	ENSMUSG00000003484	Cyp4f18	8.40618	protein_coding	cytochrome P450	0.0423501	-0.735037	0.999807	2
female	VTA	ELS2Ctl_vs_StdCtl	ENSMUSG00000050957	Insl6	7.09689	protein_coding	insulin-like 6 [Source:MGI Symbol;Acc:MGI:1351595]	0.0361732	-0.728765	0.999807	2
female	VTA	ELS2Ctl_vs_StdCtl	ENSMUSG00000045288	Ush1g	30.9527	protein_coding	Usher syndrome 1G [Source:MGI Symbol;Acc:MGI:2450757]	0.00349785	-0.722169	0.999807	2
female	VTA	ELS2Ctl_vs_StdCtl	ENSMUSG00000046215	Rprml	1083.29	protein_coding	reprimo-like [Source:MGI Symbol;Acc:MGI:2144486]	0.00458671	-0.718146	0.999807	2
female	VTA	ELS2Ctl_vs_StdCtl	ENSMUSG00000027454	Gins1	20.4274	protein_coding	GINS complex subunit 1 (Psf1 homolog) [Source:MGI Symbol;Acc:MGI:1916520]	0.00129804	-0.717977	0.862228	2
female	VTA	ELS2Ctl_vs_StdCtl	ENSMUSG00000002228	Ppm1j	18.016	protein_coding	protein phosphatase 1J [Source:MGI Symbol;Acc:MGI:1919137]	0.0152524	-0.717193	0.999807	2
female	VTA	ELS2Ctl_vs_StdCtl	ENSMUSG00000019992	Mtfr2	12.9444	protein_coding	mitochondrial fission regulator 2 [Source:MGI Symbol;Acc:MGI:1919054]	0.0136863	-0.704001	0.999807	2
female	VTA	ELS2Ctl_vs_StdCtl	ENSMUSG00000029054	Gabrd	1352.19	protein_coding	gamma-aminobutyric acid (GABA) A receptor	0.0230927	-0.69356	0.999807	2
female	VTA	ELS2Ctl_vs_StdCtl	ENSMUSG00000059456	Ptk2b	13444.4	protein_coding	PTK2 protein tyrosine kinase 2 beta [Source:MGI Symbol;Acc:MGI:104908]	0.00225123	-0.692637	0.999807	2
female	VTA	ELS2Ctl_vs_StdCtl	ENSMUSG00000072812	Ahnak2	143.509	protein_coding	AHNAK nucleoprotein 2 [Source:MGI Symbol;Acc:MGI:2144831]	0.0170759	-0.686755	0.999807	2
female	VTA	ELS2Ctl_vs_StdCtl	ENSMUSG00000052087	Rgs14	1606.6	protein_coding	regulator of G-protein signaling 14 [Source:MGI Symbol;Acc:MGI:1859709]	0.00128286	-0.681154	0.862228	2
female	VTA	ELS2Ctl_vs_StdCtl	ENSMUSG00000035365	Parpbp	14.1698	protein_coding	PARP1 binding protein [Source:MGI Symbol;Acc:MGI:1922567]	0.0432494	-0.652415	0.999807	2
female	VTA	ELS2Ctl_vs_StdCtl	ENSMUSG00000028214	Gem	48.774	protein_coding	GTP binding protein (gene overexpressed in skeletal muscle) [Source:MGI Symbol;Acc:MGI:99844]	0.00717691	-0.651177	0.999807	2
female	VTA	ELS2Ctl_vs_StdCtl	ENSMUSG00000043822	Adamtsl5	153.299	protein_coding	ADAMTS-like 5 [Source:MGI Symbol;Acc:MGI:1913798]	0.0306565	-0.634237	0.999807	2
female	VTA	ELS2Ctl_vs_StdCtl	ENSMUSG00000028631	Kcnq4	199.277	protein_coding	potassium voltage-gated channel	0.000426098	-0.633155	0.394218	2
female	VTA	ELS2Ctl_vs_StdCtl	ENSMUSG00000023781	Hes7	15.7337	protein_coding	hairy and enhancer of split 7 (Drosophila) [Source:MGI Symbol;Acc:MGI:2135679]	0.0403094	-0.633078	0.999807	2
female	VTA	ELS2Ctl_vs_StdCtl	ENSMUSG00000028784	Spocd1	16.6562	protein_coding	SPOC domain containing 1 [Source:MGI Symbol;Acc:MGI:3652045]	0.0363078	-0.628744	0.999807	2
female	VTA	ELS2Ctl_vs_StdCtl	ENSMUSG00000031250	Tnmd	12.485	protein_coding	tenomodulin [Source:MGI Symbol;Acc:MGI:1929885]	0.0295397	-0.615783	0.999807	2
female	VTA	ELS2Ctl_vs_StdCtl	ENSMUSG00000000440	Pparg	66.3402	protein_coding	peroxisome proliferator activated receptor gamma [Source:MGI Symbol;Acc:MGI:97747]	0.019589	-0.605557	0.999807	2
female	VTA	ELS2Ctl_vs_StdCtl	ENSMUSG00000020396	Nefh	4489.09	protein_coding	neurofilament	0.0180794	-0.603853	0.999807	2
female	VTA	ELS2Ctl_vs_StdCtl	ENSMUSG00000037579	Kcnh3	3883.01	protein_coding	potassium voltage-gated channel	0.0281964	-0.603284	0.999807	2
female	VTA	ELS2Ctl_vs_StdCtl	ENSMUSG00000029359	Tesc	1215.59	protein_coding	tescalcin [Source:MGI Symbol;Acc:MGI:1930803]	0.00803441	-0.601245	0.999807	2
female	VTA	ELS2Ctl_vs_StdCtl	ENSMUSG00000050592	Fam78a	187.731	protein_coding	family with sequence similarity 78	0.00369081	-0.594022	0.999807	2
female	VTA	ELS2Ctl_vs_StdCtl	ENSMUSG00000024883	Rin1	2250.34	protein_coding	Ras and Rab interactor 1 [Source:MGI Symbol;Acc:MGI:2385695]	0.0045348	-0.591959	0.999807	2
female	VTA	ELS2Ctl_vs_StdCtl	ENSMUSG00000068220	Lgals1	271.506	protein_coding	lectin	0.00980428	-0.589844	0.999807	2
female	VTA	ELS2Ctl_vs_StdCtl	ENSMUSG00000041538	H2-Ob	13.3495	protein_coding	histocompatibility 2	0.0425712	-0.586573	0.999807	2
female	VTA	ELS2Ctl_vs_StdCtl	ENSMUSG00000024871	Doc2g	32.4631	protein_coding	double C2	0.00885885	-0.583914	0.999807	2
female	VTA	ELS2Ctl_vs_StdCtl	ENSMUSG00000034959	5031414D18Rik	44.7659	protein_coding	RIKEN cDNA 5031414D18 gene [Source:MGI Symbol;Acc:MGI:2685590]	0.00478853	-0.577676	0.999807	2
female	VTA	ELS2Ctl_vs_StdCtl	ENSMUSG00000043639	Rbm20	129.072	protein_coding	RNA binding motif protein 20 [Source:MGI Symbol;Acc:MGI:1920963]	0.00360993	-0.56858	0.999807	2
female	VTA	ELS2Ctl_vs_StdCtl	ENSMUSG00000027368	Dusp2	24.053	protein_coding	dual specificity phosphatase 2 [Source:MGI Symbol;Acc:MGI:101911]	0.0374379	-0.562268	0.999807	2
female	VTA	ELS2Ctl_vs_StdCtl	ENSMUSG00000023047	Amhr2	22.723	protein_coding	anti-Mullerian hormone type 2 receptor [Source:MGI Symbol;Acc:MGI:105062]	0.0119202	-0.552974	0.999807	2
female	VTA	ELS2Ctl_vs_StdCtl	ENSMUSG00000068335	Dok1	35.3184	protein_coding	docking protein 1 [Source:MGI Symbol;Acc:MGI:893587]	0.0167138	-0.545918	0.999807	2
female	VTA	ELS2Ctl_vs_StdCtl	ENSMUSG00000047821	Trim16	97.0006	protein_coding	tripartite motif-containing 16 [Source:MGI Symbol;Acc:MGI:2137356]	0.00594053	-0.543795	0.999807	2
female	VTA	ELS2Ctl_vs_StdCtl	ENSMUSG00000029307	Dmp1	145.027	protein_coding	dentin matrix protein 1 [Source:MGI Symbol;Acc:MGI:94910]	0.00379043	-0.53517	0.999807	2
female	VTA	ELS2Ctl_vs_StdCtl	ENSMUSG00000046318	Ccbe1	371.116	protein_coding	collagen and calcium binding EGF domains 1 [Source:MGI Symbol;Acc:MGI:2445053]	0.0425225	-0.534504	0.999807	2
female	VTA	ELS2Ctl_vs_StdCtl	ENSMUSG00000022054	Nefm	8235.16	protein_coding	neurofilament	0.0374801	-0.524616	0.999807	2
female	VTA	ELS2Ctl_vs_StdCtl	ENSMUSG00000026616	Cr2	27.4179	protein_coding	complement receptor 2 [Source:MGI Symbol;Acc:MGI:88489]	0.0271482	-0.520918	0.999807	2
female	VTA	ELS2Ctl_vs_StdCtl	ENSMUSG00000035262	Amh	27.9093	protein_coding	anti-Mullerian hormone [Source:MGI Symbol;Acc:MGI:88006]	0.0280137	-0.498573	0.999807	2
female	VTA	ELS2Ctl_vs_StdCtl	ENSMUSG00000030607	Acan	147.198	protein_coding	aggrecan [Source:MGI Symbol;Acc:MGI:99602]	0.00603361	-0.49621	0.999807	2
female	VTA	ELS2Ctl_vs_StdCtl	ENSMUSG00000102018	K230010J24Rik	39.2087	protein_coding	RIKEN cDNA K230010J24 gene [Source:MGI Symbol;Acc:MGI:3588184]	0.0094689	-0.495276	0.999807	2
female	VTA	ELS2Ctl_vs_StdCtl	ENSMUSG00000022055	Nefl	11084.2	protein_coding	neurofilament	0.0129872	-0.48274	0.999807	2
female	VTA	ELS2Ctl_vs_StdCtl	ENSMUSG00000055560	Zfp459	58.2936	protein_coding	zinc finger protein 459 [Source:MGI Symbol;Acc:MGI:3040701]	0.0219846	-0.472275	0.999807	2
female	VTA	ELS2Ctl_vs_StdCtl	ENSMUSG00000074217	2210011C24Rik	14.7719	protein_coding	RIKEN cDNA 2210011C24 gene [Source:MGI Symbol;Acc:MGI:1917384]	0.0479257	-0.471124	0.999807	2
female	VTA	ELS2Ctl_vs_StdCtl	ENSMUSG00000047363	Cstad	54.787	protein_coding	CSA-conditional	0.0251865	-0.46967	0.999807	2
female	VTA	ELS2Ctl_vs_StdCtl	ENSMUSG00000058498	Rnf207	166.107	protein_coding	ring finger protein 207 [Source:MGI Symbol;Acc:MGI:2684989]	0.0420439	-0.467916	0.999807	2
female	VTA	ELS2Ctl_vs_StdCtl	ENSMUSG00000037613	Tnfrsf23	38.9971	protein_coding	tumor necrosis factor receptor superfamily	0.0351278	-0.465352	0.999807	2
female	VTA	ELS2Ctl_vs_StdCtl	ENSMUSG00000028392	Bspry	26.5816	protein_coding	B-box and SPRY domain containing [Source:MGI Symbol;Acc:MGI:2177191]	0.0340757	-0.457079	0.999807	2
female	VTA	ELS2Ctl_vs_StdCtl	ENSMUSG00000040703	Cyp2s1	190.139	protein_coding	cytochrome P450	0.023821	-0.454672	0.999807	2
female	VTA	ELS2Ctl_vs_StdCtl	ENSMUSG00000062785	Kcnc3	3670.26	protein_coding	potassium voltage gated channel	0.00940253	-0.452818	0.999807	2
female	VTA	ELS2Ctl_vs_StdCtl	ENSMUSG00000018554	Ybx2	78.2698	protein_coding	Y box protein 2 [Source:MGI Symbol;Acc:MGI:1096372]	0.0375628	-0.450665	0.999807	2
female	VTA	ELS2Ctl_vs_StdCtl	ENSMUSG00000021367	Edn1	66.376	protein_coding	endothelin 1 [Source:MGI Symbol;Acc:MGI:95283]	0.0376066	-0.443333	0.999807	2
female	VTA	ELS2Ctl_vs_StdCtl	ENSMUSG00000064090	Vrk2	34.0671	protein_coding	vaccinia related kinase 2 [Source:MGI Symbol;Acc:MGI:1917172]	0.012453	-0.443286	0.999807	2
female	VTA	ELS2Ctl_vs_StdCtl	ENSMUSG00000040690	Col16a1	519.424	protein_coding	collagen	0.0264818	-0.433923	0.999807	2
female	VTA	ELS2Ctl_vs_StdCtl	ENSMUSG00000079553	Kifc1	39.6138	protein_coding	kinesin family member C1 [Source:MGI Symbol;Acc:MGI:109596]	0.016923	-0.430801	0.999807	2
female	VTA	ELS2Ctl_vs_StdCtl	ENSMUSG00000090693	Trim43a	29.8858	protein_coding	tripartite motif-containing 43A [Source:MGI Symbol;Acc:MGI:3645218]	0.0335756	-0.430519	0.999807	2
female	VTA	ELS2Ctl_vs_StdCtl	ENSMUSG00000074802	Gas2l3	64.3659	protein_coding	growth arrest-specific 2 like 3 [Source:MGI Symbol;Acc:MGI:1918780]	0.032343	-0.428565	0.999807	2
female	VTA	ELS2Ctl_vs_StdCtl	ENSMUSG00000033788	Dysf	220.659	protein_coding	dysferlin [Source:MGI Symbol;Acc:MGI:1349385]	0.0328798	-0.428507	0.999807	2
female	VTA	ELS2Ctl_vs_StdCtl	ENSMUSG00000066944	4921513D11Rik	20.7298	protein_coding	RIKEN cDNA 4921513D11 gene [Source:MGI Symbol;Acc:MGI:1918173]	0.0243947	-0.422214	0.999807	2
female	VTA	ELS2Ctl_vs_StdCtl	ENSMUSG00000025366	Esyt1	416.744	protein_coding	extended synaptotagmin-like protein 1 [Source:MGI Symbol;Acc:MGI:1344426]	0.0313103	-0.418133	0.999807	2
female	VTA	ELS2Ctl_vs_StdCtl	ENSMUSG00000032261	Sh3bgrl2	1364.13	protein_coding	SH3 domain binding glutamic acid-rich protein like 2 [Source:MGI Symbol;Acc:MGI:1915350]	0.012127	-0.417396	0.999807	2
female	VTA	ELS2Ctl_vs_StdCtl	ENSMUSG00000030972	Acsm5	28.7726	protein_coding	acyl-CoA synthetase medium-chain family member 5 [Source:MGI Symbol;Acc:MGI:2444086]	0.0350951	-0.416021	0.999807	2
female	VTA	ELS2Ctl_vs_StdCtl	ENSMUSG00000026610	Esrrg	1285.35	protein_coding	estrogen-related receptor gamma [Source:MGI Symbol;Acc:MGI:1347056]	0.0269741	-0.407573	0.999807	2
female	VTA	ELS2Ctl_vs_StdCtl	ENSMUSG00000034327	Kctd9	796.019	protein_coding	potassium channel tetramerisation domain containing 9 [Source:MGI Symbol;Acc:MGI:2145579]	0.0108541	-0.407148	0.999807	2
female	VTA	ELS2Ctl_vs_StdCtl	ENSMUSG00000034579	Pla2g3	125.701	protein_coding	phospholipase A2	0.0058165	-0.402225	0.999807	2
female	VTA	ELS2Ctl_vs_StdCtl	ENSMUSG00000052563	D930048N14Rik	173.341	protein_coding	RIKEN cDNA D930048N14 gene [Source:MGI Symbol;Acc:MGI:2144709]	0.0253037	-0.400363	0.999807	2
female	VTA	ELS2Ctl_vs_StdCtl	ENSMUSG00000056656	Apol8	158.983	protein_coding	apolipoprotein L 8 [Source:MGI Symbol;Acc:MGI:2444921]	0.0177118	-0.398541	0.999807	2
female	VTA	ELS2Ctl_vs_StdCtl	ENSMUSG00000073436	Eme2	156.308	protein_coding	essential meiotic endonuclease 1 homolog 2 (S. pombe) [Source:MGI Symbol;Acc:MGI:1919889]	0.00079746	-0.394082	0.640717	2
female	VTA	ELS2Ctl_vs_StdCtl	ENSMUSG00000032174	Icam5	3373.66	protein_coding	intercellular adhesion molecule 5	0.0131838	-0.392427	0.999807	2
female	VTA	ELS2Ctl_vs_StdCtl	ENSMUSG00000019732	Calr3	53.0264	protein_coding	calreticulin 3 [Source:MGI Symbol;Acc:MGI:1920566]	0.0289021	-0.383518	0.999807	2
female	VTA	ELS2Ctl_vs_StdCtl	ENSMUSG00000027827	Kcnab1	3955.51	protein_coding	potassium voltage-gated channel	0.00063584	-0.381024	0.554653	2
female	VTA	ELS2Ctl_vs_StdCtl	ENSMUSG00000018634	Crhr1	659.061	protein_coding	corticotropin releasing hormone receptor 1 [Source:MGI Symbol;Acc:MGI:88498]	0.0379177	-0.372923	0.999807	2
female	VTA	ELS2Ctl_vs_StdCtl	ENSMUSG00000047976	Kcna1	7023.54	protein_coding	potassium voltage-gated channel	0.0156517	-0.371436	0.999807	2
female	VTA	ELS2Ctl_vs_StdCtl	ENSMUSG00000021587	Pcsk1	973.631	protein_coding	proprotein convertase subtilisin/kexin type 1 [Source:MGI Symbol;Acc:MGI:97511]	0.0376281	0.370255	0.999807	2
female	VTA	ELS2Ctl_vs_StdCtl	ENSMUSG00000024526	Cidea	90.3084	protein_coding	cell death-inducing DNA fragmentation factor	0.0460308	0.381511	0.999807	2
female	VTA	ELS2Ctl_vs_StdCtl	ENSMUSG00000032360	Hcrtr2	142.828	protein_coding	hypocretin (orexin) receptor 2 [Source:MGI Symbol;Acc:MGI:2680765]	0.00770458	0.390821	0.999807	2
female	VTA	ELS2Ctl_vs_StdCtl	ENSMUSG00000078640	Gm11627	51.8545	protein_coding	predicted gene 11627 [Source:MGI Symbol;Acc:MGI:3650659]	0.0202541	0.391192	0.999807	2
female	VTA	ELS2Ctl_vs_StdCtl	ENSMUSG00000071860	2900055J20Rik	150.226	protein_coding	RIKEN cDNA 2900055J20 gene [Source:MGI Symbol;Acc:MGI:1920251]	0.0424676	0.39553	0.999807	2
female	VTA	ELS2Ctl_vs_StdCtl	ENSMUSG00000045532	C1ql1	413.779	protein_coding	complement component 1	0.019507	0.402267	0.999807	2
female	VTA	ELS2Ctl_vs_StdCtl	ENSMUSG00000036095	Dgkb	6166.04	protein_coding	diacylglycerol kinase	0.0325619	0.422254	0.999807	2
female	VTA	ELS2Ctl_vs_StdCtl	ENSMUSG00000025969	Nrp2	1780.03	protein_coding	neuropilin 2 [Source:MGI Symbol;Acc:MGI:1100492]	0.0332639	0.422266	0.999807	2
female	VTA	ELS2Ctl_vs_StdCtl	ENSMUSG00000051727	Kctd14	74.7242	protein_coding	potassium channel tetramerisation domain containing 14 [Source:MGI Symbol;Acc:MGI:1289222]	0.00752533	0.423415	0.999807	2
female	VTA	ELS2Ctl_vs_StdCtl	ENSMUSG00000044646	Zbtb7c	239.559	protein_coding	zinc finger and BTB domain containing 7C [Source:MGI Symbol;Acc:MGI:2443302]	0.0257645	0.424228	0.999807	2
female	VTA	ELS2Ctl_vs_StdCtl	ENSMUSG00000046167	Gldn	76.6364	protein_coding	gliomedin [Source:MGI Symbol;Acc:MGI:2388361]	0.0286358	0.429489	0.999807	2
female	VTA	ELS2Ctl_vs_StdCtl	ENSMUSG00000073643	Wdfy1	581.415	protein_coding	WD repeat and FYVE domain containing 1 [Source:MGI Symbol;Acc:MGI:1916618]	0.00162455	0.449181	0.999807	2
female	VTA	ELS2Ctl_vs_StdCtl	ENSMUSG00000036545	Adamts2	473.393	protein_coding	a disintegrin-like and metallopeptidase (reprolysin type) with thrombospondin type 1 motif	0.0212112	0.471252	0.999807	2
female	VTA	ELS2Ctl_vs_StdCtl	ENSMUSG00000027737	Slc7a11	2138.63	protein_coding	solute carrier family 7 (cationic amino acid transporter	0.0196173	0.479169	0.999807	2
female	VTA	ELS2Ctl_vs_StdCtl	ENSMUSG00000020672	Sntg2	68.1197	protein_coding	syntrophin	0.0119601	0.481742	0.999807	2
female	VTA	ELS2Ctl_vs_StdCtl	ENSMUSG00000020673	Tpo	12.5415	protein_coding	thyroid peroxidase [Source:MGI Symbol;Acc:MGI:98813]	0.036381	0.487287	0.999807	2
female	VTA	ELS2Ctl_vs_StdCtl	ENSMUSG00000070034	Sp110	36.9395	protein_coding	Sp110 nuclear body protein [Source:MGI Symbol;Acc:MGI:1923364]	0.0157177	0.492081	0.999807	2
female	VTA	ELS2Ctl_vs_StdCtl	ENSMUSG00000020000	Moxd1	252.688	protein_coding	monooxygenase	0.00926689	0.505238	0.999807	2
female	VTA	ELS2Ctl_vs_StdCtl	ENSMUSG00000026475	Rgs16	192.908	protein_coding	regulator of G-protein signaling 16 [Source:MGI Symbol;Acc:MGI:108407]	0.0155076	0.512234	0.999807	2
female	VTA	ELS2Ctl_vs_StdCtl	ENSMUSG00000047220	Ccdc36	22.7342	protein_coding	coiled-coil domain containing 36 [Source:MGI Symbol;Acc:MGI:3612242]	0.02854	0.514882	0.999807	2
female	VTA	ELS2Ctl_vs_StdCtl	ENSMUSG00000024227	2610034M16Rik	70.1075	protein_coding	RIKEN cDNA 2610034M16 gene [Source:MGI Symbol;Acc:MGI:1916489]	0.0184267	0.516655	0.999807	2
female	VTA	ELS2Ctl_vs_StdCtl	ENSMUSG00000028364	Tnc	164.818	protein_coding	tenascin C [Source:MGI Symbol;Acc:MGI:101922]	0.0383222	0.51829	0.999807	2
female	VTA	ELS2Ctl_vs_StdCtl	ENSMUSG00000031994	Adamts8	129.308	protein_coding	a disintegrin-like and metallopeptidase (reprolysin type) with thrombospondin type 1 motif	0.00944615	0.532429	0.999807	2
female	VTA	ELS2Ctl_vs_StdCtl	ENSMUSG00000005672	Kit	1893	protein_coding	kit oncogene [Source:MGI Symbol;Acc:MGI:96677]	0.0180541	0.537714	0.999807	2
female	VTA	ELS2Ctl_vs_StdCtl	ENSMUSG00000025887	Casp12	32.4322	protein_coding	caspase 12 [Source:MGI Symbol;Acc:MGI:1312922]	0.0432291	0.549087	0.999807	2
female	VTA	ELS2Ctl_vs_StdCtl	ENSMUSG00000022025	Lect1	23.1858	protein_coding	leukocyte cell derived chemotaxin 1 [Source:MGI Symbol;Acc:MGI:1341171]	0.0140451	0.549372	0.999807	2
female	VTA	ELS2Ctl_vs_StdCtl	ENSMUSG00000040016	Ptger3	85.906	protein_coding	prostaglandin E receptor 3 (subtype EP3) [Source:MGI Symbol;Acc:MGI:97795]	0.042614	0.555163	0.999807	2
female	VTA	ELS2Ctl_vs_StdCtl	ENSMUSG00000027994	Ccdc109b	57.0548	protein_coding	coiled-coil domain containing 109B [Source:MGI Symbol;Acc:MGI:1914065]	0.0398462	0.555998	0.999807	2
female	VTA	ELS2Ctl_vs_StdCtl	ENSMUSG00000024565	Sall3	218.456	protein_coding	sal-like 3 (Drosophila) [Source:MGI Symbol;Acc:MGI:109295]	1.29e-05	0.556394	0.0326967	2
female	VTA	ELS2Ctl_vs_StdCtl	ENSMUSG00000059852	Kcng2	294.935	protein_coding	potassium voltage-gated channel	0.0234106	0.571974	0.999807	2
female	VTA	ELS2Ctl_vs_StdCtl	ENSMUSG00000048482	Bdnf	884.182	protein_coding	brain derived neurotrophic factor [Source:MGI Symbol;Acc:MGI:88145]	0.0200117	0.578247	0.999807	2
female	VTA	ELS2Ctl_vs_StdCtl	ENSMUSG00000067780	Pi15	33.658	protein_coding	peptidase inhibitor 15 [Source:MGI Symbol;Acc:MGI:1934659]	0.0365979	0.580206	0.999807	2
female	VTA	ELS2Ctl_vs_StdCtl	ENSMUSG00000069793	Slfn9	14.2338	protein_coding	schlafen 9 [Source:MGI Symbol;Acc:MGI:2445121]	0.0449501	0.581757	0.999807	2
female	VTA	ELS2Ctl_vs_StdCtl	ENSMUSG00000055653	Gpc3	192.889	protein_coding	glypican 3 [Source:MGI Symbol;Acc:MGI:104903]	0.0255237	0.586248	0.999807	2
female	VTA	ELS2Ctl_vs_StdCtl	ENSMUSG00000032243	Itga11	74.6121	protein_coding	integrin alpha 11 [Source:MGI Symbol;Acc:MGI:2442114]	0.00734287	0.592714	0.999807	2
female	VTA	ELS2Ctl_vs_StdCtl	ENSMUSG00000025885	Myo5b	1747.27	protein_coding	myosin VB [Source:MGI Symbol;Acc:MGI:106598]	0.038392	0.593535	0.999807	2
female	VTA	ELS2Ctl_vs_StdCtl	ENSMUSG00000050558	Prokr2	93.6815	protein_coding	prokineticin receptor 2 [Source:MGI Symbol;Acc:MGI:2181363]	0.0368107	0.594771	0.999807	2
female	VTA	ELS2Ctl_vs_StdCtl	ENSMUSG00000026950	Neb	158.275	protein_coding	nebulin [Source:MGI Symbol;Acc:MGI:97292]	0.011707	0.596292	0.999807	2
female	VTA	ELS2Ctl_vs_StdCtl	ENSMUSG00000020067	Mypn	72.8641	protein_coding	myopalladin [Source:MGI Symbol;Acc:MGI:1916052]	0.0297614	0.605999	0.999807	2
female	VTA	ELS2Ctl_vs_StdCtl	ENSMUSG00000048776	Pthlh	75.6285	protein_coding	parathyroid hormone-like peptide [Source:MGI Symbol;Acc:MGI:97800]	0.0289004	0.606525	0.999807	2
female	VTA	ELS2Ctl_vs_StdCtl	ENSMUSG00000019803	Nr2e1	439.771	protein_coding	nuclear receptor subfamily 2	0.0116911	0.611209	0.999807	2
female	VTA	ELS2Ctl_vs_StdCtl	ENSMUSG00000026514	Cnih3	2117.92	protein_coding	cornichon homolog 3 (Drosophila) [Source:MGI Symbol;Acc:MGI:1920228]	0.00126	0.615735	0.862228	2
female	VTA	ELS2Ctl_vs_StdCtl	ENSMUSG00000020018	Snrpf	11.3113	protein_coding	small nuclear ribonucleoprotein polypeptide F [Source:MGI Symbol;Acc:MGI:1917128]	0.0484091	0.618475	0.999807	2
female	VTA	ELS2Ctl_vs_StdCtl	ENSMUSG00000033544	Angptl1	18.6667	protein_coding	angiopoietin-like 1 [Source:MGI Symbol;Acc:MGI:1919963]	0.0103762	0.647145	0.999807	2
female	VTA	ELS2Ctl_vs_StdCtl	ENSMUSG00000033207	Mamdc2	45.8949	protein_coding	MAM domain containing 2 [Source:MGI Symbol;Acc:MGI:1918988]	0.013397	0.664095	0.999807	2
female	VTA	ELS2Ctl_vs_StdCtl	ENSMUSG00000039070	Cpa4	8.45212	protein_coding	carboxypeptidase A4 [Source:MGI Symbol;Acc:MGI:1919041]	0.0460387	0.671513	0.999807	2
female	VTA	ELS2Ctl_vs_StdCtl	ENSMUSG00000052759	Gpr25	11.8677	protein_coding	G protein-coupled receptor 25 [Source:MGI Symbol;Acc:MGI:2686146]	0.0424827	0.705786	0.999807	2
female	VTA	ELS2Ctl_vs_StdCtl	ENSMUSG00000066058	Cldn19	10.5893	protein_coding	claudin 19 [Source:MGI Symbol;Acc:MGI:3033992]	0.0452121	0.711054	0.999807	2
female	VTA	ELS2Ctl_vs_StdCtl	ENSMUSG00000030785	Cox6a2	81.1139	protein_coding	cytochrome c oxidase subunit VIa polypeptide 2 [Source:MGI Symbol;Acc:MGI:104649]	0.0172764	0.713706	0.999807	2
female	VTA	ELS2Ctl_vs_StdCtl	ENSMUSG00000052374	Actn2	669.696	protein_coding	actinin alpha 2 [Source:MGI Symbol;Acc:MGI:109192]	0.00266854	0.741539	0.999807	2
female	VTA	ELS2Ctl_vs_StdCtl	ENSMUSG00000031286	Glt28d2	12.2613	protein_coding	glycosyltransferase 28 domain containing 2 [Source:MGI Symbol;Acc:MGI:2443773]	0.0274498	0.745922	0.999807	2
female	VTA	ELS2Ctl_vs_StdCtl	ENSMUSG00000072487	Mroh5	41.3908	protein_coding	maestro heat-like repeat family member 5 [Source:MGI Symbol;Acc:MGI:2685474]	0.00614245	0.747863	0.999807	2
female	VTA	ELS2Ctl_vs_StdCtl	ENSMUSG00000047990	C2cd4a	15.2857	protein_coding	C2 calcium-dependent domain containing 4A [Source:MGI Symbol;Acc:MGI:3645763]	0.0403102	0.74808	0.999807	2
female	VTA	ELS2Ctl_vs_StdCtl	ENSMUSG00000061311	Rag1	13.8973	protein_coding	recombination activating gene 1 [Source:MGI Symbol;Acc:MGI:97848]	0.00825276	0.774351	0.999807	2
female	VTA	ELS2Ctl_vs_StdCtl	ENSMUSG00000020787	P2rx1	15.7351	protein_coding	purinergic receptor P2X	0.0222711	0.862517	0.999807	2
female	VTA	ELS2Ctl_vs_StdCtl	ENSMUSG00000045871	Slitrk6	96.8365	protein_coding	SLIT and NTRK-like family	0.0108313	0.897067	0.999807	2
female	VTA	ELS2Ctl_vs_StdCtl	ENSMUSG00000089704	Galnt2	7.48567	protein_coding	UDP-N-acetyl-alpha-D-galactosamine:polypeptide N-acetylgalactosaminyltransferase 2 [Source:MGI Symbol;Acc:MGI:894694]	0.021386	0.933204	0.999807	2
female	VTA	ELS2Ctl_vs_StdCtl	ENSMUSG00000061762	Tac1	1822.71	protein_coding	tachykinin 1 [Source:MGI Symbol;Acc:MGI:98474]	0.00297487	0.935888	0.999807	2
female	VTA	ELS2Ctl_vs_StdCtl	ENSMUSG00000031283	Chrdl1	371.506	protein_coding	chordin-like 1 [Source:MGI Symbol;Acc:MGI:1933172]	0.00109282	0.961524	0.834121	2
female	VTA	ELS2Ctl_vs_StdCtl	ENSMUSG00000053198	Prx	46.8017	protein_coding	periaxin [Source:MGI Symbol;Acc:MGI:108176]	5.85e-05	0.971315	0.0939946	2
female	VTA	ELS2Ctl_vs_StdCtl	ENSMUSG00000026805	Barhl1	11.3769	protein_coding	BarH-like 1 (Drosophila) [Source:MGI Symbol;Acc:MGI:1859288]	0.0356437	1.01911	0.999807	2
female	VTA	ELS2Ctl_vs_StdCtl	ENSMUSG00000063767	S100a7a	7.06867	protein_coding	S100 calcium binding protein A7A [Source:MGI Symbol;Acc:MGI:2687194]	0.0293686	1.06764	0.999807	2
female	VTA	ELS2Ctl_vs_StdCtl	ENSMUSG00000020185	E2f7	8.7061	protein_coding	E2F transcription factor 7 [Source:MGI Symbol;Acc:MGI:1289147]	0.0173751	1.07666	0.999807	2
female	VTA	ELS2Ctl_vs_StdCtl	ENSMUSG00000026832	Cytip	4.51662	protein_coding	cytohesin 1 interacting protein [Source:MGI Symbol;Acc:MGI:2183535]	0.0315857	1.09421	0.999807	2
female	VTA	ELS2Ctl_vs_StdCtl	ENSMUSG00000075307	Klhl41	8.30506	protein_coding	kelch-like 41 [Source:MGI Symbol;Acc:MGI:2683854]	0.00212626	1.12151	0.999807	2
female	VTA	ELS2Ctl_vs_StdCtl	ENSMUSG00000086361	Gm6569	20.4201	protein_coding	predicted gene 6569 [Source:MGI Symbol;Acc:MGI:3647277]	0.00528778	1.13259	0.999807	2
female	VTA	ELS2Ctl_vs_StdCtl	ENSMUSG00000075334	Rprm	1302.95	protein_coding	reprimo	0.000189579	1.16388	0.231522	2
female	VTA	ELS2Ctl_vs_StdCtl	ENSMUSG00000005087	Cd44	144.798	protein_coding	CD44 antigen [Source:MGI Symbol;Acc:MGI:88338]	0.00032446	1.17722	0.341589	2
female	VTA	ELS2Ctl_vs_StdCtl	ENSMUSG00000032852	Rspo4	3.92706	protein_coding	R-spondin family	0.0187852	1.20983	0.999807	2
female	VTA	ELS2Ctl_vs_StdCtl	ENSMUSG00000051617	Krt9	384.393	protein_coding	keratin 9 [Source:MGI Symbol;Acc:MGI:96696]	0.000966283	1.23228	0.756451	2
female	VTA	ELS2Ctl_vs_StdCtl	ENSMUSG00000026697	Myoc	331.799	protein_coding	myocilin [Source:MGI Symbol;Acc:MGI:1202864]	0.0103341	1.37459	0.999807	2
female	VTA	ELS2Ctl_vs_StdCtl	ENSMUSG00000045440	Insm2	8.90239	protein_coding	insulinoma-associated 2 [Source:MGI Symbol;Acc:MGI:1930787]	0.00223615	1.40958	0.999807	2
female	VTA	ELS2Ctl_vs_StdCtl	ENSMUSG00000030270	Cpne9	731.206	protein_coding	copine family member IX [Source:MGI Symbol;Acc:MGI:2443052]	0.000374142	1.41431	0.356967	2
female	VTA	ELS2Ctl_vs_StdCtl	ENSMUSG00000038598	AI481877	3.70737	protein_coding	expressed sequence AI481877 [Source:MGI Symbol;Acc:MGI:2140313]	0.01586	1.46315	0.999807	2
female	VTA	ELS2Ctl_vs_StdCtl	ENSMUSG00000023192	Grm2	1559.52	protein_coding	glutamate receptor	0.000217631	1.47825	0.246092	2
female	VTA	ELS2Ctl_vs_StdCtl	ENSMUSG00000043286	Pnpla1	16.1352	protein_coding	patatin-like phospholipase domain containing 1 [Source:MGI Symbol;Acc:MGI:3617850]	0.00229832	1.62144	0.999807	2
female	VTA	ELS2Ctl_vs_StdCtl	ENSMUSG00000052143	Gm9869	2.25337	protein_coding	predicted gene 9869 [Source:MGI Symbol;Acc:MGI:3642719]	0.0339121	1.63245	0.999807	2
female	VTA	ELS2Ctl_vs_StdCtl	ENSMUSG00000020218	Wif1	30.6838	protein_coding	Wnt inhibitory factor 1 [Source:MGI Symbol;Acc:MGI:1344332]	1.18e-05	1.66122	0.0326967	2
female	VTA	ELS2Ctl_vs_StdCtl	ENSMUSG00000050377	Il31ra	6.54377	protein_coding	interleukin 31 receptor A [Source:MGI Symbol;Acc:MGI:2180511]	0.0110903	1.73106	0.999807	2
female	VTA	ELS2Ctl_vs_StdCtl	ENSMUSG00000028834	Trim63	2.36152	protein_coding	tripartite motif-containing 63 [Source:MGI Symbol;Acc:MGI:2447992]	0.0493046	1.79037	0.999807	2
female	VTA	ELS2Ctl_vs_StdCtl	ENSMUSG00000060180	Myh13	12.2001	protein_coding	myosin	4.62e-05	1.92827	0.0853024	2
female	VTA	ELS2Ctl_vs_StdCtl	ENSMUSG00000075217	4833423E24Rik	3.24255	protein_coding	RIKEN cDNA 4833423E24 gene [Source:MGI Symbol;Acc:MGI:2687041]	0.00142789	1.96483	0.927552	2
female	VTA	ELS2Ctl_vs_StdCtl	ENSMUSG00000034384	Barhl2	6.92975	protein_coding	BarH-like 2 (Drosophila) [Source:MGI Symbol;Acc:MGI:1859314]	0.00656712	2.00164	0.999807	2
female	VTA	ELS2Ctl_vs_StdCtl	ENSMUSG00000059246	Foxb1	22.2306	protein_coding	forkhead box B1 [Source:MGI Symbol;Acc:MGI:1927549]	0.0174497	2.03123	0.999807	2
female	VTA	ELS2Ctl_vs_StdCtl	ENSMUSG00000020264	Slc36a2	11.8694	protein_coding	solute carrier family 36 (proton/amino acid symporter)	0.000167846	2.03897	0.231522	2
female	VTA	ELS2Ctl_vs_StdCtl	ENSMUSG00000033196	Myh2	28.2919	protein_coding	myosin	0.000707718	2.147	0.600204	2
female	VTA	ELS2Ctl_vs_StdCtl	ENSMUSG00000055775	Myh8	23.3123	protein_coding	myosin	1.62e-05	2.16748	0.0380508	2
female	VTA	ELS2Ctl_vs_StdCtl	ENSMUSG00000018486	Wnt9b	6.64869	protein_coding	wingless-type MMTV integration site family	0.00358977	2.27848	0.999807	2
female	VTA	ELS2Ctl_vs_StdCtl	ENSMUSG00000025400	Tac2	176.79	protein_coding	tachykinin 2 [Source:MGI Symbol;Acc:MGI:98476]	6.65e-10	2.67088	1.02e-05	2
female	VTA	ELS2Ctl_vs_StdCtl	ENSMUSG00000027360	Hdc	32.4106	protein_coding	histidine decarboxylase [Source:MGI Symbol;Acc:MGI:96062]	2.11e-07	2.96975	0.00129054	2
female	VTA	ELS2Ctl_vs_StdCtl	ENSMUSG00000056328	Myh1	17.2316	protein_coding	myosin	3.18e-05	3.08148	0.0647155	2
female	VTA	ELS2Ctl_vs_StdCtl	ENSMUSG00000035383	Pmch	4.66295	protein_coding	pro-melanin-concentrating hormone [Source:MGI Symbol;Acc:MGI:97629]	7.38e-06	3.17755	0.0250298	2
female	VTA	ELS2Ctl_vs_StdCtl	ENSMUSG00000057003	Myh4	15.2455	protein_coding	myosin	1.46e-06	3.23414	0.00555486	2
female	VTA	ELS2Ctl_vs_StdCtl	ENSMUSG00000042258	Isl1	148.664	protein_coding	ISL1 transcription factor	0.00838947	3.39653	0.999807	2
female	VTA	ELS2Ctl_vs_StdCtl	ENSMUSG00000001496	Nkx2-1	66.3204	protein_coding	NK2 homeobox 1 [Source:MGI Symbol;Acc:MGI:108067]	9.81e-11	5.42046	2.99e-06	2
female	VTA	ELS2Ctl_vs_StdCtl	ENSMUSG00000056569	Mpz	5.17666	protein_coding	myelin protein zero [Source:MGI Symbol;Acc:MGI:103177]	5.1e-09	6.69825	5.19e-05	2
female	VTA	ELS2STVS_vs_StdCtl	ENSMUSG00000069049	Eif2s3y	650.709	protein_coding	eukaryotic translation initiation factor 2	7.56e-08	-6.2639	0.000351299	2
female	VTA	ELS2STVS_vs_StdCtl	ENSMUSG00000068457	Uty	246.683	protein_coding	ubiquitously transcribed tetratricopeptide repeat gene	1.05e-06	-5.0977	0.00278507	2
female	VTA	ELS2STVS_vs_StdCtl	ENSMUSG00000056673	Kdm5d	462.603	protein_coding	lysine (K)-specific demethylase 5D [Source:MGI Symbol;Acc:MGI:99780]	3.74e-05	-4.21662	0.0434717	2
female	VTA	ELS2STVS_vs_StdCtl	ENSMUSG00000021337	Scgn	10.04	protein_coding	secretagogin	2.87e-06	-3.33146	0.00484812	2
female	VTA	ELS2STVS_vs_StdCtl	ENSMUSG00000030905	Crym	5248.27	protein_coding	crystallin	5.12e-12	-2.55013	9.52e-08	2
female	VTA	ELS2STVS_vs_StdCtl	ENSMUSG00000075707	Dio3	193.097	protein_coding	deiodinase	0.00102566	-2.49027	0.200705	2
female	VTA	ELS2STVS_vs_StdCtl	ENSMUSG00000000889	Dbh	6.62532	protein_coding	dopamine beta hydroxylase [Source:MGI Symbol;Acc:MGI:94864]	0.000496265	-2.4371	0.137695	2
female	VTA	ELS2STVS_vs_StdCtl	ENSMUSG00000073975	Olfr550	9.03288	protein_coding	olfactory receptor 550 [Source:MGI Symbol;Acc:MGI:3030384]	0.0371176	-2.40173	0.624183	2
female	VTA	ELS2STVS_vs_StdCtl	ENSMUSG00000061808	Ttr	8815.24	protein_coding	transthyretin [Source:MGI Symbol;Acc:MGI:98865]	0.0415373	-2.38678	0.645095	2
female	VTA	ELS2STVS_vs_StdCtl	ENSMUSG00000061048	Cdh3	9.96503	protein_coding	cadherin 3 [Source:MGI Symbol;Acc:MGI:88356]	0.0313619	-2.21015	0.589506	2
female	VTA	ELS2STVS_vs_StdCtl	ENSMUSG00000027398	Il1b	4.69653	protein_coding	interleukin 1 beta [Source:MGI Symbol;Acc:MGI:96543]	0.0118776	-2.18112	0.45667	2
female	VTA	ELS2STVS_vs_StdCtl	ENSMUSG00000074623	Gm826	2.09235	protein_coding	predicted gene 826 [Source:MGI Symbol;Acc:MGI:2685672]	0.0318756	-2.13528	NA	2
female	VTA	ELS2STVS_vs_StdCtl	ENSMUSG00000063953	Amd2	11.0707	protein_coding	S-adenosylmethionine decarboxylase 2 [Source:MGI Symbol;Acc:MGI:1333111]	0.000437716	-2.1338	0.137695	2
female	VTA	ELS2STVS_vs_StdCtl	ENSMUSG00000026065	Slc9a4	122.244	protein_coding	solute carrier family 9 (sodium/hydrogen exchanger)	0.00133657	-2.12182	0.230063	2
female	VTA	ELS2STVS_vs_StdCtl	ENSMUSG00000020096	Tbata	95.2612	protein_coding	thymus	0.00378097	-1.9908	0.346147	2
female	VTA	ELS2STVS_vs_StdCtl	ENSMUSG00000089922	3110039M20Rik	205.564	protein_coding	RIKEN cDNA 3110039M20 gene [Source:MGI Symbol;Acc:MGI:1914543]	0.00656923	-1.81801	0.384031	2
female	VTA	ELS2STVS_vs_StdCtl	ENSMUSG00000020950	Foxg1	1833.59	protein_coding	forkhead box G1 [Source:MGI Symbol;Acc:MGI:1347464]	7.56e-09	-1.77603	4.68e-05	2
female	VTA	ELS2STVS_vs_StdCtl	ENSMUSG00000054065	Pkp3	2.68755	protein_coding	plakophilin 3 [Source:MGI Symbol;Acc:MGI:1891830]	0.0222096	-1.74977	NA	2
female	VTA	ELS2STVS_vs_StdCtl	ENSMUSG00000000247	Lhx2	1473.81	protein_coding	LIM homeobox protein 2 [Source:MGI Symbol;Acc:MGI:96785]	1.76e-09	-1.74689	1.63e-05	2
female	VTA	ELS2STVS_vs_StdCtl	ENSMUSG00000024791	Cdca5	3.71077	protein_coding	cell division cycle associated 5 [Source:MGI Symbol;Acc:MGI:1915099]	0.0103343	-1.73408	NA	2
female	VTA	ELS2STVS_vs_StdCtl	ENSMUSG00000021743	Fezf2	1103.81	protein_coding	Fez family zinc finger 2 [Source:MGI Symbol;Acc:MGI:1859823]	4.42e-05	-1.70011	0.0456077	2
female	VTA	ELS2STVS_vs_StdCtl	ENSMUSG00000100241	Slc18a3	67.7945	protein_coding	solute carrier family 18 (vesicular monoamine)	0.0127814	-1.61291	0.462282	2
female	VTA	ELS2STVS_vs_StdCtl	ENSMUSG00000073063	Hbq1b	3.9433	protein_coding	hemoglobin	0.0207637	-1.54539	NA	2
female	VTA	ELS2STVS_vs_StdCtl	ENSMUSG00000020636	Allc	8.79601	protein_coding	allantoicase [Source:MGI Symbol;Acc:MGI:2136971]	0.0442667	-1.45491	0.64786	2
female	VTA	ELS2STVS_vs_StdCtl	ENSMUSG00000020651	Slc26a4	279.42	protein_coding	solute carrier family 26	0.00287402	-1.44338	0.323806	2
female	VTA	ELS2STVS_vs_StdCtl	ENSMUSG00000074203	G430095P16Rik	3.8382	protein_coding	RIKEN cDNA G430095P16 gene [Source:MGI Symbol;Acc:MGI:3588227]	0.0457894	-1.39892	NA	2
female	VTA	ELS2STVS_vs_StdCtl	ENSMUSG00000036185	Sapcd1	4.22505	protein_coding	suppressor APC domain containing 1 [Source:MGI Symbol;Acc:MGI:2388100]	0.00238472	-1.39864	NA	2
female	VTA	ELS2STVS_vs_StdCtl	ENSMUSG00000099032	Tcf24	10.4343	protein_coding	transcription factor 24 [Source:MGI Symbol;Acc:MGI:3780500]	0.000161017	-1.39062	0.0815805	2
female	VTA	ELS2STVS_vs_StdCtl	ENSMUSG00000019230	Lhx9	146.581	protein_coding	LIM homeobox protein 9 [Source:MGI Symbol;Acc:MGI:1316721]	0.00257489	-1.38109	0.302957	2
female	VTA	ELS2STVS_vs_StdCtl	ENSMUSG00000043230	Fam124b	3.66198	protein_coding	family with sequence similarity 124	0.0348529	-1.3765	NA	2
female	VTA	ELS2STVS_vs_StdCtl	ENSMUSG00000048230	Fbxo43	3.26477	protein_coding	F-box protein 43 [Source:MGI Symbol;Acc:MGI:1926053]	0.00357504	-1.37371	NA	2
female	VTA	ELS2STVS_vs_StdCtl	ENSMUSG00000037579	Kcnh3	3883.01	protein_coding	potassium voltage-gated channel	1.69e-06	-1.29839	0.00314407	2
female	VTA	ELS2STVS_vs_StdCtl	ENSMUSG00000045521	Tssk2	2.56548	protein_coding	testis-specific serine kinase 2 [Source:MGI Symbol;Acc:MGI:1347559]	0.0334606	-1.28968	NA	2
female	VTA	ELS2STVS_vs_StdCtl	ENSMUSG00000048534	Amica1	4.67039	protein_coding	adhesion molecule	0.00337159	-1.27384	0.338604	2
female	VTA	ELS2STVS_vs_StdCtl	ENSMUSG00000032291	Crabp1	45.8482	protein_coding	cellular retinoic acid binding protein I [Source:MGI Symbol;Acc:MGI:88490]	0.0425823	-1.25938	0.646858	2
female	VTA	ELS2STVS_vs_StdCtl	ENSMUSG00000046593	Tmem215	103.233	protein_coding	transmembrane protein 215 [Source:MGI Symbol;Acc:MGI:2444167]	0.0216645	-1.22903	0.543528	2
female	VTA	ELS2STVS_vs_StdCtl	ENSMUSG00000025014	Dntt	3.23488	protein_coding	deoxynucleotidyltransferase	0.00478518	-1.2123	NA	2
female	VTA	ELS2STVS_vs_StdCtl	ENSMUSG00000023078	Cxcl13	14.3009	protein_coding	chemokine (C-X-C motif) ligand 13 [Source:MGI Symbol;Acc:MGI:1888499]	0.00890001	-1.20823	0.443648	2
female	VTA	ELS2STVS_vs_StdCtl	ENSMUSG00000032015	Pou2f3	10.713	protein_coding	POU domain	0.00884332	-1.16312	0.443401	2
female	VTA	ELS2STVS_vs_StdCtl	ENSMUSG00000035033	Tbr1	2672.01	protein_coding	T-box brain gene 1 [Source:MGI Symbol;Acc:MGI:107404]	0.0185231	-1.1566	0.532218	2
female	VTA	ELS2STVS_vs_StdCtl	ENSMUSG00000022034	Esco2	5.57855	protein_coding	establishment of cohesion 1 homolog 2 (S. cerevisiae) [Source:MGI Symbol;Acc:MGI:1919238]	0.01974	-1.14327	0.536589	2
female	VTA	ELS2STVS_vs_StdCtl	ENSMUSG00000078958	Atp6ap1l	109.465	protein_coding	ATPase	0.0154909	-1.13494	0.507001	2
female	VTA	ELS2STVS_vs_StdCtl	ENSMUSG00000040086	Tnni3k	15.6166	protein_coding	TNNI3 interacting kinase [Source:MGI Symbol;Acc:MGI:2443276]	0.0106649	-1.11659	0.45667	2
female	VTA	ELS2STVS_vs_StdCtl	ENSMUSG00000059213	Ddn	32051.1	protein_coding	dendrin [Source:MGI Symbol;Acc:MGI:108101]	8.1e-05	-1.11469	0.064246	2
female	VTA	ELS2STVS_vs_StdCtl	ENSMUSG00000023945	Slc5a7	322.17	protein_coding	solute carrier family 5 (choline transporter)	0.0109745	-1.09636	0.45667	2
female	VTA	ELS2STVS_vs_StdCtl	ENSMUSG00000078137	Ankrd63	2059.32	protein_coding	ankyrin repeat domain 63 [Source:MGI Symbol;Acc:MGI:2686183]	0.00341474	-1.07198	0.338604	2
female	VTA	ELS2STVS_vs_StdCtl	ENSMUSG00000007030	Vwa7	51.9607	protein_coding	von Willebrand factor A domain containing 7 [Source:MGI Symbol;Acc:MGI:1306798]	0.00469811	-1.04535	0.349351	2
female	VTA	ELS2STVS_vs_StdCtl	ENSMUSG00000024883	Rin1	2250.34	protein_coding	Ras and Rab interactor 1 [Source:MGI Symbol;Acc:MGI:2385695]	4.89e-07	-1.0306	0.00181841	2
female	VTA	ELS2STVS_vs_StdCtl	ENSMUSG00000052014	A330070K13Rik	15.8222	protein_coding	RIKEN cDNA A330070K13 gene [Source:MGI Symbol;Acc:MGI:2685897]	0.00449675	-1.03017	0.346396	2
female	VTA	ELS2STVS_vs_StdCtl	ENSMUSG00000030825	Hsd17b14	12.3964	protein_coding	hydroxysteroid (17-beta) dehydrogenase 14 [Source:MGI Symbol;Acc:MGI:1913315]	0.0283483	-1.02664	0.575749	2
female	VTA	ELS2STVS_vs_StdCtl	ENSMUSG00000034683	Ppp1r1c	9.88439	protein_coding	protein phosphatase 1	0.0494829	-0.991211	0.667552	2
female	VTA	ELS2STVS_vs_StdCtl	ENSMUSG00000024979	Tectb	13.3102	protein_coding	tectorin beta [Source:MGI Symbol;Acc:MGI:109574]	0.0485797	-0.9893	0.66448	2
female	VTA	ELS2STVS_vs_StdCtl	ENSMUSG00000029054	Gabrd	1352.19	protein_coding	gamma-aminobutyric acid (GABA) A receptor	0.000928552	-0.984517	0.195052	2
female	VTA	ELS2STVS_vs_StdCtl	ENSMUSG00000019102	Aldh3a1	35.8583	protein_coding	aldehyde dehydrogenase family 3	0.0179692	-0.974527	0.530518	2
female	VTA	ELS2STVS_vs_StdCtl	ENSMUSG00000059456	Ptk2b	13444.4	protein_coding	PTK2 protein tyrosine kinase 2 beta [Source:MGI Symbol;Acc:MGI:104908]	1.63e-05	-0.934253	0.0216259	2
female	VTA	ELS2STVS_vs_StdCtl	ENSMUSG00000050074	Spink8	94.5368	protein_coding	serine peptidase inhibitor	0.0393965	-0.929552	0.629532	2
female	VTA	ELS2STVS_vs_StdCtl	ENSMUSG00000046215	Rprml	1083.29	protein_coding	reprimo-like [Source:MGI Symbol;Acc:MGI:2144486]	0.000192707	-0.916984	0.0866896	2
female	VTA	ELS2STVS_vs_StdCtl	ENSMUSG00000043822	Adamtsl5	153.299	protein_coding	ADAMTS-like 5 [Source:MGI Symbol;Acc:MGI:1913798]	0.00110551	-0.914658	0.214077	2
female	VTA	ELS2STVS_vs_StdCtl	ENSMUSG00000044522	A730020M07Rik	8.58224	protein_coding	RIKEN cDNA A730020M07 gene [Source:MGI Symbol;Acc:MGI:2442643]	0.0123962	-0.879982	0.458141	2
female	VTA	ELS2STVS_vs_StdCtl	ENSMUSG00000072812	Ahnak2	143.509	protein_coding	AHNAK nucleoprotein 2 [Source:MGI Symbol;Acc:MGI:2144831]	0.00138495	-0.878839	0.234056	2
female	VTA	ELS2STVS_vs_StdCtl	ENSMUSG00000029307	Dmp1	145.027	protein_coding	dentin matrix protein 1 [Source:MGI Symbol;Acc:MGI:94910]	1.42e-06	-0.864172	0.00293851	2
female	VTA	ELS2STVS_vs_StdCtl	ENSMUSG00000023484	Prph	52.1209	protein_coding	peripherin [Source:MGI Symbol;Acc:MGI:97774]	0.0363062	-0.849781	0.624183	2
female	VTA	ELS2STVS_vs_StdCtl	ENSMUSG00000028214	Gem	48.774	protein_coding	GTP binding protein (gene overexpressed in skeletal muscle) [Source:MGI Symbol;Acc:MGI:99844]	0.000347221	-0.836654	0.121789	2
female	VTA	ELS2STVS_vs_StdCtl	ENSMUSG00000048015	Neurod4	11.6235	protein_coding	neurogenic differentiation 4 [Source:MGI Symbol;Acc:MGI:108055]	0.0172527	-0.8326	0.526682	2
female	VTA	ELS2STVS_vs_StdCtl	ENSMUSG00000005716	Pvalb	843.971	protein_coding	parvalbumin [Source:MGI Symbol;Acc:MGI:97821]	0.0151151	-0.829787	0.501767	2
female	VTA	ELS2STVS_vs_StdCtl	ENSMUSG00000026969	Fam166a	11.2886	protein_coding	family with sequence similarity 166	0.0219861	-0.828574	0.543528	2
female	VTA	ELS2STVS_vs_StdCtl	ENSMUSG00000057606	Colq	48.9272	protein_coding	collagen-like tail subunit (single strand of homotrimer) of asymmetric acetylcholinesterase [Source:MGI Symbol;Acc:MGI:1338761]	0.0122879	-0.814349	0.458141	2
female	VTA	ELS2STVS_vs_StdCtl	ENSMUSG00000026725	Tnn	11.0637	protein_coding	tenascin N [Source:MGI Symbol;Acc:MGI:2665790]	0.0195985	-0.79527	0.535788	2
female	VTA	ELS2STVS_vs_StdCtl	ENSMUSG00000047161	Chst9	39.2069	protein_coding	carbohydrate (N-acetylgalactosamine 4-0) sulfotransferase 9 [Source:MGI Symbol;Acc:MGI:1918617]	0.0442169	-0.795067	0.64786	2
female	VTA	ELS2STVS_vs_StdCtl	ENSMUSG00000046318	Ccbe1	371.116	protein_coding	collagen and calcium binding EGF domains 1 [Source:MGI Symbol;Acc:MGI:2445053]	0.00176129	-0.794385	0.251936	2
female	VTA	ELS2STVS_vs_StdCtl	ENSMUSG00000045246	Kcng4	521.971	protein_coding	potassium voltage-gated channel	0.0451448	-0.790262	0.650078	2
female	VTA	ELS2STVS_vs_StdCtl	ENSMUSG00000052087	Rgs14	1606.6	protein_coding	regulator of G-protein signaling 14 [Source:MGI Symbol;Acc:MGI:1859709]	0.000114647	-0.786648	0.0761172	2
female	VTA	ELS2STVS_vs_StdCtl	ENSMUSG00000043969	Emx2	286.343	protein_coding	empty spiracles homeobox 2 [Source:MGI Symbol;Acc:MGI:95388]	0.000112021	-0.784374	0.0761172	2
female	VTA	ELS2STVS_vs_StdCtl	ENSMUSG00000050304	Slc25a2	4.48722	protein_coding	solute carrier family 25 (mitochondrial carrier	0.0475813	-0.742148	0.660587	2
female	VTA	ELS2STVS_vs_StdCtl	ENSMUSG00000020396	Nefh	4489.09	protein_coding	neurofilament	0.00243975	-0.738155	0.297717	2
female	VTA	ELS2STVS_vs_StdCtl	ENSMUSG00000029851	Fam115c	43.0947	protein_coding	family with sequence similarity 115	0.0113344	-0.729938	0.45667	2
female	VTA	ELS2STVS_vs_StdCtl	ENSMUSG00000034959	5031414D18Rik	44.7659	protein_coding	RIKEN cDNA 5031414D18 gene [Source:MGI Symbol;Acc:MGI:2685590]	0.000236396	-0.727959	0.0992538	2
female	VTA	ELS2STVS_vs_StdCtl	ENSMUSG00000002228	Ppm1j	18.016	protein_coding	protein phosphatase 1J [Source:MGI Symbol;Acc:MGI:1919137]	0.0107456	-0.720205	0.45667	2
female	VTA	ELS2STVS_vs_StdCtl	ENSMUSG00000022054	Nefm	8235.16	protein_coding	neurofilament	0.00301611	-0.713139	0.326209	2
female	VTA	ELS2STVS_vs_StdCtl	ENSMUSG00000050860	Phospho1	29.0909	protein_coding	phosphatase	0.00547863	-0.710619	0.368482	2
female	VTA	ELS2STVS_vs_StdCtl	ENSMUSG00000031519	Asb5	18.5005	protein_coding	ankyrin repeat and SOCs box-containing 5 [Source:MGI Symbol;Acc:MGI:1923544]	0.0124544	-0.706348	0.459381	2
female	VTA	ELS2STVS_vs_StdCtl	ENSMUSG00000041911	Dlx1	734.619	protein_coding	distal-less homeobox 1 [Source:MGI Symbol;Acc:MGI:94901]	0.00868027	-0.705012	0.43969	2
female	VTA	ELS2STVS_vs_StdCtl	ENSMUSG00000047821	Trim16	97.0006	protein_coding	tripartite motif-containing 16 [Source:MGI Symbol;Acc:MGI:2137356]	0.000195856	-0.704217	0.0866896	2
female	VTA	ELS2STVS_vs_StdCtl	ENSMUSG00000033730	Egr3	1447.15	protein_coding	early growth response 3 [Source:MGI Symbol;Acc:MGI:1306780]	0.00627597	-0.703092	0.380358	2
female	VTA	ELS2STVS_vs_StdCtl	ENSMUSG00000000440	Pparg	66.3402	protein_coding	peroxisome proliferator activated receptor gamma [Source:MGI Symbol;Acc:MGI:97747]	0.00500383	-0.702757	0.355043	2
female	VTA	ELS2STVS_vs_StdCtl	ENSMUSG00000037482	Erv3	8.34109	protein_coding	endogenous retroviral sequence 3 [Source:MGI Symbol;Acc:MGI:1919245]	0.0125252	-0.702285	0.459505	2
female	VTA	ELS2STVS_vs_StdCtl	ENSMUSG00000104300	DHX30	8.83295	protein_coding	Putative ATP-dependent RNA helicase DHX30 [Source:UniProtKB/Swiss-Prot;Acc:Q99PU8]	0.0185977	-0.696998	0.532744	2
female	VTA	ELS2STVS_vs_StdCtl	ENSMUSG00000029359	Tesc	1215.59	protein_coding	tescalcin [Source:MGI Symbol;Acc:MGI:1930803]	0.00154159	-0.685839	0.246804	2
female	VTA	ELS2STVS_vs_StdCtl	ENSMUSG00000050592	Fam78a	187.731	protein_coding	family with sequence similarity 78	0.000470542	-0.684183	0.137695	2
female	VTA	ELS2STVS_vs_StdCtl	ENSMUSG00000023031	Cela1	61.6743	protein_coding	chymotrypsin-like elastase family	0.00119967	-0.682925	0.218645	2
female	VTA	ELS2STVS_vs_StdCtl	ENSMUSG00000035745	Grin3b	17.0781	protein_coding	glutamate receptor	0.00809001	-0.682894	0.427847	2
female	VTA	ELS2STVS_vs_StdCtl	ENSMUSG00000021469	Msx2	10.6263	protein_coding	msh homeobox 2 [Source:MGI Symbol;Acc:MGI:97169]	0.0486325	-0.677541	0.66448	2
female	VTA	ELS2STVS_vs_StdCtl	ENSMUSG00000045288	Ush1g	30.9527	protein_coding	Usher syndrome 1G [Source:MGI Symbol;Acc:MGI:2450757]	0.00409748	-0.67714	0.346147	2
female	VTA	ELS2STVS_vs_StdCtl	ENSMUSG00000033633	Clec18a	157.64	protein_coding	C-type lectin domain family 18	0.0324084	-0.671816	0.59474	2
female	VTA	ELS2STVS_vs_StdCtl	ENSMUSG00000026452	Syt2	3027.13	protein_coding	synaptotagmin II [Source:MGI Symbol;Acc:MGI:99666]	0.0482842	-0.662497	0.662927	2
female	VTA	ELS2STVS_vs_StdCtl	ENSMUSG00000028631	Kcnq4	199.277	protein_coding	potassium voltage-gated channel	0.000126573	-0.658493	0.077179	2
female	VTA	ELS2STVS_vs_StdCtl	ENSMUSG00000030607	Acan	147.198	protein_coding	aggrecan [Source:MGI Symbol;Acc:MGI:99602]	0.000138303	-0.658485	0.0779106	2
female	VTA	ELS2STVS_vs_StdCtl	ENSMUSG00000026890	Lhx6	597.095	protein_coding	LIM homeobox protein 6 [Source:MGI Symbol;Acc:MGI:1306803]	0.0172326	-0.658299	0.526682	2
female	VTA	ELS2STVS_vs_StdCtl	ENSMUSG00000068037	Mas1	594.152	protein_coding	MAS1 oncogene [Source:MGI Symbol;Acc:MGI:96918]	0.0381477	-0.651574	0.625504	2
female	VTA	ELS2STVS_vs_StdCtl	ENSMUSG00000062785	Kcnc3	3670.26	protein_coding	potassium voltage gated channel	9.46e-05	-0.649132	0.0703513	2
female	VTA	ELS2STVS_vs_StdCtl	ENSMUSG00000022055	Nefl	11084.2	protein_coding	neurofilament	0.000468697	-0.648167	0.137695	2
female	VTA	ELS2STVS_vs_StdCtl	ENSMUSG00000020732	Rab37	215.65	protein_coding	RAB37	0.0122779	-0.643435	0.458141	2
female	VTA	ELS2STVS_vs_StdCtl	ENSMUSG00000021799	Opn4	15.0996	protein_coding	opsin 4 (melanopsin) [Source:MGI Symbol;Acc:MGI:1353425]	0.0272715	-0.633434	0.56973	2
female	VTA	ELS2STVS_vs_StdCtl	ENSMUSG00000032322	Pstpip1	51.8601	protein_coding	proline-serine-threonine phosphatase-interacting protein 1 [Source:MGI Symbol;Acc:MGI:1321396]	0.00281335	-0.623271	0.318928	2
female	VTA	ELS2STVS_vs_StdCtl	ENSMUSG00000035365	Parpbp	14.1698	protein_coding	PARP1 binding protein [Source:MGI Symbol;Acc:MGI:1922567]	0.0440222	-0.619326	0.64786	2
female	VTA	ELS2STVS_vs_StdCtl	ENSMUSG00000043639	Rbm20	129.072	protein_coding	RNA binding motif protein 20 [Source:MGI Symbol;Acc:MGI:1920963]	0.00101259	-0.614489	0.200705	2
female	VTA	ELS2STVS_vs_StdCtl	ENSMUSG00000037613	Tnfrsf23	38.9971	protein_coding	tumor necrosis factor receptor superfamily	0.00422262	-0.610039	0.346147	2
female	VTA	ELS2STVS_vs_StdCtl	ENSMUSG00000030898	Cckbr	1630.23	protein_coding	cholecystokinin B receptor [Source:MGI Symbol;Acc:MGI:99479]	0.0216995	-0.607041	0.543528	2
female	VTA	ELS2STVS_vs_StdCtl	ENSMUSG00000068122	Agtr2	62.321	protein_coding	angiotensin II receptor	0.0115952	-0.605042	0.45667	2
female	VTA	ELS2STVS_vs_StdCtl	ENSMUSG00000051124	Gimap9	10.0435	protein_coding	GTPase	0.0220452	-0.605015	0.543528	2
female	VTA	ELS2STVS_vs_StdCtl	ENSMUSG00000079051	Gm14025	10.6467	protein_coding	predicted gene 14025 [Source:MGI Symbol;Acc:MGI:3649276]	0.0334747	-0.598439	0.601393	2
female	VTA	ELS2STVS_vs_StdCtl	ENSMUSG00000050511	Oprd1	662.968	protein_coding	opioid receptor	0.000595268	-0.596739	0.150613	2
female	VTA	ELS2STVS_vs_StdCtl	ENSMUSG00000032776	Mctp2	65.134	protein_coding	multiple C2 domains	0.0396745	-0.596069	0.632004	2
female	VTA	ELS2STVS_vs_StdCtl	ENSMUSG00000031147	Magix	21.4122	protein_coding	MAGI family member	0.00459454	-0.582686	0.346396	2
female	VTA	ELS2STVS_vs_StdCtl	ENSMUSG00000047986	Palm3	78.8107	protein_coding	paralemmin 3 [Source:MGI Symbol;Acc:MGI:1921587]	0.00556985	-0.5826	0.368482	2
female	VTA	ELS2STVS_vs_StdCtl	ENSMUSG00000032261	Sh3bgrl2	1364.13	protein_coding	SH3 domain binding glutamic acid-rich protein like 2 [Source:MGI Symbol;Acc:MGI:1915350]	0.000258017	-0.579997	0.102054	2
female	VTA	ELS2STVS_vs_StdCtl	ENSMUSG00000025366	Esyt1	416.744	protein_coding	extended synaptotagmin-like protein 1 [Source:MGI Symbol;Acc:MGI:1344426]	0.00188174	-0.576034	0.255116	2
female	VTA	ELS2STVS_vs_StdCtl	ENSMUSG00000023905	Tnfrsf12a	92.3162	protein_coding	tumor necrosis factor receptor superfamily	0.00246851	-0.573845	0.297717	2
female	VTA	ELS2STVS_vs_StdCtl	ENSMUSG00000027296	Itpka	4343.05	protein_coding	inositol 1	0.00113482	-0.572303	0.217488	2
female	VTA	ELS2STVS_vs_StdCtl	ENSMUSG00000007035	Msh5	15.6237	protein_coding	mutS homolog 5 (E. coli) [Source:MGI Symbol;Acc:MGI:1329021]	0.0159571	-0.571683	0.513221	2
female	VTA	ELS2STVS_vs_StdCtl	ENSMUSG00000062248	Cks2	19.6575	protein_coding	CDC28 protein kinase regulatory subunit 2 [Source:MGI Symbol;Acc:MGI:1913447]	0.0111907	-0.568034	0.45667	2
female	VTA	ELS2STVS_vs_StdCtl	ENSMUSG00000031548	Sfrp1	360.48	protein_coding	secreted frizzled-related protein 1 [Source:MGI Symbol;Acc:MGI:892014]	0.014713	-0.559917	0.499116	2
female	VTA	ELS2STVS_vs_StdCtl	ENSMUSG00000021815	Mss51	16.0423	protein_coding	MSS51 mitochondrial translational activator [Source:MGI Symbol;Acc:MGI:1922093]	0.0429854	-0.556406	0.646858	2
female	VTA	ELS2STVS_vs_StdCtl	ENSMUSG00000042129	Rassf4	554.358	protein_coding	Ras association (RalGDS/AF-6) domain family member 4 [Source:MGI Symbol;Acc:MGI:2386853]	0.00552497	-0.555455	0.368482	2
female	VTA	ELS2STVS_vs_StdCtl	ENSMUSG00000022816	Fstl1	1139.11	protein_coding	follistatin-like 1 [Source:MGI Symbol;Acc:MGI:102793]	7.66e-05	-0.555317	0.064246	2
female	VTA	ELS2STVS_vs_StdCtl	ENSMUSG00000047976	Kcna1	7023.54	protein_coding	potassium voltage-gated channel	0.000153593	-0.554734	0.0815805	2
female	VTA	ELS2STVS_vs_StdCtl	ENSMUSG00000078963	Hsbp1l1	22.1913	protein_coding	heat shock factor binding protein 1-like 1 [Source:MGI Symbol;Acc:MGI:1913505]	0.0351323	-0.55286	0.616141	2
female	VTA	ELS2STVS_vs_StdCtl	ENSMUSG00000032908	Sgpp2	712.971	protein_coding	sphingosine-1-phosphate phosphotase 2 [Source:MGI Symbol;Acc:MGI:3589109]	0.00819442	-0.546817	0.430323	2
female	VTA	ELS2STVS_vs_StdCtl	ENSMUSG00000034327	Kctd9	796.019	protein_coding	potassium channel tetramerisation domain containing 9 [Source:MGI Symbol;Acc:MGI:2145579]	0.000366441	-0.543282	0.126151	2
female	VTA	ELS2STVS_vs_StdCtl	ENSMUSG00000027270	Lamp5	2480	protein_coding	lysosomal-associated membrane protein family	0.0263839	-0.53656	0.56973	2
female	VTA	ELS2STVS_vs_StdCtl	ENSMUSG00000021255	Esrrb	128.824	protein_coding	estrogen related receptor	0.0418551	-0.535989	0.645763	2
female	VTA	ELS2STVS_vs_StdCtl	ENSMUSG00000033470	Cysltr2	13.616	protein_coding	cysteinyl leukotriene receptor 2 [Source:MGI Symbol;Acc:MGI:1917336]	0.0355307	-0.528103	0.61904	2
female	VTA	ELS2STVS_vs_StdCtl	ENSMUSG00000033788	Dysf	220.659	protein_coding	dysferlin [Source:MGI Symbol;Acc:MGI:1349385]	0.0061113	-0.525824	0.380358	2
female	VTA	ELS2STVS_vs_StdCtl	ENSMUSG00000030337	Vamp1	5954.53	protein_coding	vesicle-associated membrane protein 1 [Source:MGI Symbol;Acc:MGI:1313276]	0.00960155	-0.524464	0.45077	2
female	VTA	ELS2STVS_vs_StdCtl	ENSMUSG00000038782	1700028J19Rik	23.3779	protein_coding	RIKEN cDNA 1700028J19 gene [Source:MGI Symbol;Acc:MGI:1917254]	0.0305381	-0.52123	0.581664	2
female	VTA	ELS2STVS_vs_StdCtl	ENSMUSG00000048126	Col6a3	112.653	protein_coding	collagen	0.0230414	-0.512462	0.547085	2
female	VTA	ELS2STVS_vs_StdCtl	ENSMUSG00000050138	Kcnk12	313.228	protein_coding	potassium channel	0.00395928	-0.506143	0.346147	2
female	VTA	ELS2STVS_vs_StdCtl	ENSMUSG00000030790	Adm	50.64	protein_coding	adrenomedullin [Source:MGI Symbol;Acc:MGI:108058]	0.021442	-0.49838	0.541586	2
female	VTA	ELS2STVS_vs_StdCtl	ENSMUSG00000001988	Npas1	411.183	protein_coding	neuronal PAS domain protein 1 [Source:MGI Symbol;Acc:MGI:109205]	0.00182223	-0.49824	0.251936	2
female	VTA	ELS2STVS_vs_StdCtl	ENSMUSG00000032807	Alox12b	95.4551	protein_coding	arachidonate 12-lipoxygenase	0.0429479	-0.495736	0.646858	2
female	VTA	ELS2STVS_vs_StdCtl	ENSMUSG00000042251	Pm20d1	81.1214	protein_coding	peptidase M20 domain containing 1 [Source:MGI Symbol;Acc:MGI:2442939]	0.00128598	-0.494892	0.223424	2
female	VTA	ELS2STVS_vs_StdCtl	ENSMUSG00000026736	4930426L09Rik	19.7742	protein_coding	RIKEN cDNA 4930426L09 gene [Source:MGI Symbol;Acc:MGI:1921879]	0.0328778	-0.493226	0.598626	2
female	VTA	ELS2STVS_vs_StdCtl	ENSMUSG00000026175	Vil1	17.3371	protein_coding	villin 1 [Source:MGI Symbol;Acc:MGI:98930]	0.0461813	-0.490741	0.653466	2
female	VTA	ELS2STVS_vs_StdCtl	ENSMUSG00000074575	Kcng1	1497.65	protein_coding	potassium voltage-gated channel	0.0282499	-0.490621	0.575749	2
female	VTA	ELS2STVS_vs_StdCtl	ENSMUSG00000021367	Edn1	66.376	protein_coding	endothelin 1 [Source:MGI Symbol;Acc:MGI:95283]	0.017177	-0.487704	0.526682	2
female	VTA	ELS2STVS_vs_StdCtl	ENSMUSG00000026610	Esrrg	1285.35	protein_coding	estrogen-related receptor gamma [Source:MGI Symbol;Acc:MGI:1347056]	0.00608335	-0.482052	0.380358	2
female	VTA	ELS2STVS_vs_StdCtl	ENSMUSG00000043811	Rtn4r	1695.12	protein_coding	reticulon 4 receptor [Source:MGI Symbol;Acc:MGI:2136886]	0.0204157	-0.479975	0.539959	2
female	VTA	ELS2STVS_vs_StdCtl	ENSMUSG00000019970	Sgk1	1725.74	protein_coding	serum/glucocorticoid regulated kinase 1 [Source:MGI Symbol;Acc:MGI:1340062]	0.00429777	-0.477623	0.346147	2
female	VTA	ELS2STVS_vs_StdCtl	ENSMUSG00000007682	Dio2	1496.05	protein_coding	deiodinase	0.00304991	-0.47613	0.327734	2
female	VTA	ELS2STVS_vs_StdCtl	ENSMUSG00000045231	BC106179	15.5074	protein_coding	cDNA sequence BC106179 [Source:MGI Symbol;Acc:MGI:3702726]	0.0419632	-0.475579	0.645763	2
female	VTA	ELS2STVS_vs_StdCtl	ENSMUSG00000091636	A330050F15Rik	292.071	protein_coding	RIKEN cDNA A330050F15 gene [Source:MGI Symbol;Acc:MGI:2444600]	0.00348805	-0.471901	0.341279	2
female	VTA	ELS2STVS_vs_StdCtl	ENSMUSG00000048899	Rimkla	751.433	protein_coding	ribosomal modification protein rimK-like family member A [Source:MGI Symbol;Acc:MGI:3040686]	0.00012012	-0.47176	0.0770012	2
female	VTA	ELS2STVS_vs_StdCtl	ENSMUSG00000035168	Tanc1	1444.94	protein_coding	tetratricopeptide repeat	0.0014395	-0.470801	0.238895	2
female	VTA	ELS2STVS_vs_StdCtl	ENSMUSG00000029544	Cabp1	1852.26	protein_coding	calcium binding protein 1 [Source:MGI Symbol;Acc:MGI:1352750]	0.0190832	-0.464667	0.532744	2
female	VTA	ELS2STVS_vs_StdCtl	ENSMUSG00000029337	Fgf5	64.0186	protein_coding	fibroblast growth factor 5 [Source:MGI Symbol;Acc:MGI:95519]	0.0152352	-0.463584	0.503059	2
female	VTA	ELS2STVS_vs_StdCtl	ENSMUSG00000001249	Hpn	24.7897	protein_coding	hepsin [Source:MGI Symbol;Acc:MGI:1196620]	0.0498501	-0.461111	0.667661	2
female	VTA	ELS2STVS_vs_StdCtl	ENSMUSG00000070336	Fbxo47	27.4917	protein_coding	F-box protein 47 [Source:MGI Symbol;Acc:MGI:1920223]	0.0111494	-0.460786	0.45667	2
female	VTA	ELS2STVS_vs_StdCtl	ENSMUSG00000035105	Egln3	231.673	protein_coding	egl-9 family hypoxia-inducible factor 3 [Source:MGI Symbol;Acc:MGI:1932288]	0.0146475	-0.458942	0.498713	2
female	VTA	ELS2STVS_vs_StdCtl	ENSMUSG00000030353	Tead4	22.464	protein_coding	TEA domain family member 4 [Source:MGI Symbol;Acc:MGI:106907]	0.0269616	-0.458681	0.56973	2
female	VTA	ELS2STVS_vs_StdCtl	ENSMUSG00000040703	Cyp2s1	190.139	protein_coding	cytochrome P450	0.0169171	-0.458432	0.526682	2
female	VTA	ELS2STVS_vs_StdCtl	ENSMUSG00000024942	Capn1	615.51	protein_coding	calpain 1 [Source:MGI Symbol;Acc:MGI:88263]	0.000195261	-0.451859	0.0866896	2
female	VTA	ELS2STVS_vs_StdCtl	ENSMUSG00000018340	Anxa6	2937.32	protein_coding	annexin A6 [Source:MGI Symbol;Acc:MGI:88255]	0.000107258	-0.449828	0.0761172	2
female	VTA	ELS2STVS_vs_StdCtl	ENSMUSG00000073436	Eme2	156.308	protein_coding	essential meiotic endonuclease 1 homolog 2 (S. pombe) [Source:MGI Symbol;Acc:MGI:1919889]	7.03e-05	-0.448161	0.064246	2
female	VTA	ELS2STVS_vs_StdCtl	ENSMUSG00000031497	Tnfsf13b	25.3768	protein_coding	tumor necrosis factor (ligand) superfamily	0.0034201	-0.446656	0.338604	2
female	VTA	ELS2STVS_vs_StdCtl	ENSMUSG00000031883	Car7	370.32	protein_coding	carbonic anhydrase 7 [Source:MGI Symbol;Acc:MGI:103100]	0.00928328	-0.442945	0.449205	2
female	VTA	ELS2STVS_vs_StdCtl	ENSMUSG00000060257	Scrt2	555.392	protein_coding	scratch homolog 2	0.00344301	-0.439596	0.338654	2
female	VTA	ELS2STVS_vs_StdCtl	ENSMUSG00000068220	Lgals1	271.506	protein_coding	lectin	0.0434951	-0.439261	0.64786	2
female	VTA	ELS2STVS_vs_StdCtl	ENSMUSG00000031647	Mfap3l	1892.09	protein_coding	microfibrillar-associated protein 3-like [Source:MGI Symbol;Acc:MGI:1918556]	5.94e-05	-0.4367	0.0581198	2
female	VTA	ELS2STVS_vs_StdCtl	ENSMUSG00000035681	Kcnc2	3841.5	protein_coding	potassium voltage gated channel	0.0148292	-0.434376	0.49917	2
female	VTA	ELS2STVS_vs_StdCtl	ENSMUSG00000024525	Impa2	123.586	protein_coding	inositol (myo)-1(or 4)-monophosphatase 2 [Source:MGI Symbol;Acc:MGI:2149728]	0.00209583	-0.43365	0.274377	2
female	VTA	ELS2STVS_vs_StdCtl	ENSMUSG00000058966	Fam57b	1573.54	protein_coding	family with sequence similarity 57	0.000701658	-0.433016	0.167228	2
female	VTA	ELS2STVS_vs_StdCtl	ENSMUSG00000037148	Arhgap10	523.264	protein_coding	Rho GTPase activating protein 10 [Source:MGI Symbol;Acc:MGI:1925764]	0.00481601	-0.431334	0.349753	2
female	VTA	ELS2STVS_vs_StdCtl	ENSMUSG00000022237	Ankrd33b	2821.78	protein_coding	ankyrin repeat domain 33B [Source:MGI Symbol;Acc:MGI:1917904]	0.0288658	-0.431292	0.575749	2
female	VTA	ELS2STVS_vs_StdCtl	ENSMUSG00000056656	Apol8	158.983	protein_coding	apolipoprotein L 8 [Source:MGI Symbol;Acc:MGI:2444921]	0.00727762	-0.430957	0.401457	2
female	VTA	ELS2STVS_vs_StdCtl	ENSMUSG00000020553	Pctp	57.4186	protein_coding	phosphatidylcholine transfer protein [Source:MGI Symbol;Acc:MGI:107375]	0.00410798	-0.42979	0.346147	2
female	VTA	ELS2STVS_vs_StdCtl	ENSMUSG00000021866	Anxa11	263.506	protein_coding	annexin A11 [Source:MGI Symbol;Acc:MGI:108481]	0.0122338	-0.428422	0.458141	2
female	VTA	ELS2STVS_vs_StdCtl	ENSMUSG00000018634	Crhr1	659.061	protein_coding	corticotropin releasing hormone receptor 1 [Source:MGI Symbol;Acc:MGI:88498]	0.0129522	-0.425972	0.46483	2
female	VTA	ELS2STVS_vs_StdCtl	ENSMUSG00000019732	Calr3	53.0264	protein_coding	calreticulin 3 [Source:MGI Symbol;Acc:MGI:1920566]	0.0113503	-0.425696	0.45667	2
female	VTA	ELS2STVS_vs_StdCtl	ENSMUSG00000056665	Them6	1143.31	protein_coding	thioesterase superfamily member 6 [Source:MGI Symbol;Acc:MGI:1925301]	0.0067517	-0.425089	0.39101	2
female	VTA	ELS2STVS_vs_StdCtl	ENSMUSG00000032523	Hhatl	262.488	protein_coding	hedgehog acyltransferase-like [Source:MGI Symbol;Acc:MGI:1922020]	0.0132043	-0.421565	0.471149	2
female	VTA	ELS2STVS_vs_StdCtl	ENSMUSG00000009356	Lpo	61.3081	protein_coding	lactoperoxidase [Source:MGI Symbol;Acc:MGI:1923363]	0.0113471	-0.418264	0.45667	2
female	VTA	ELS2STVS_vs_StdCtl	ENSMUSG00000056427	Slit3	1672	protein_coding	slit homolog 3 (Drosophila) [Source:MGI Symbol;Acc:MGI:1315202]	0.00896342	-0.415811	0.445534	2
female	VTA	ELS2STVS_vs_StdCtl	ENSMUSG00000070423	Olfr558	25.1816	protein_coding	olfactory receptor 558 [Source:MGI Symbol;Acc:MGI:3030392]	0.0393622	-0.411922	0.629532	2
female	VTA	ELS2STVS_vs_StdCtl	ENSMUSG00000019853	Hebp2	130.479	protein_coding	heme binding protein 2 [Source:MGI Symbol;Acc:MGI:1860084]	0.0115675	-0.411419	0.45667	2
female	VTA	ELS2STVS_vs_StdCtl	ENSMUSG00000027827	Kcnab1	3955.51	protein_coding	potassium voltage-gated channel	0.000132852	-0.406634	0.077179	2
female	VTA	ELS2STVS_vs_StdCtl	ENSMUSG00000050410	Tcf19	95.7865	protein_coding	transcription factor 19 [Source:MGI Symbol;Acc:MGI:103180]	0.0209731	-0.406208	0.540051	2
female	VTA	ELS2STVS_vs_StdCtl	ENSMUSG00000016194	Hsd11b1	330.768	protein_coding	hydroxysteroid 11-beta dehydrogenase 1 [Source:MGI Symbol;Acc:MGI:103562]	0.0111836	-0.406056	0.45667	2
female	VTA	ELS2STVS_vs_StdCtl	ENSMUSG00000064246	Chil1	290.892	protein_coding	chitinase-like 1 [Source:MGI Symbol;Acc:MGI:1340899]	0.000194001	-0.405426	0.0866896	2
female	VTA	ELS2STVS_vs_StdCtl	ENSMUSG00000042826	Fgf11	1127.4	protein_coding	fibroblast growth factor 11 [Source:MGI Symbol;Acc:MGI:109167]	0.000731654	-0.405337	0.17217	2
female	VTA	ELS2STVS_vs_StdCtl	ENSMUSG00000044505	Lingo4	57.9963	protein_coding	leucine rich repeat and Ig domain containing 4 [Source:MGI Symbol;Acc:MGI:2444651]	0.0070581	-0.403788	0.398815	2
female	VTA	ELS2STVS_vs_StdCtl	ENSMUSG00000026435	Slc45a3	54.1091	protein_coding	solute carrier family 45	0.0397338	-0.40171	0.632406	2
female	VTA	ELS2STVS_vs_StdCtl	ENSMUSG00000039195	1110008P14Rik	1868.34	protein_coding	RIKEN cDNA 1110008P14 gene [Source:MGI Symbol;Acc:MGI:1920987]	0.0146353	-0.39748	0.498713	2
female	VTA	ELS2STVS_vs_StdCtl	ENSMUSG00000046109	AB041806	42.705	protein_coding	hypothetical protein	0.0317695	-0.39638	0.592372	2
female	VTA	ELS2STVS_vs_StdCtl	ENSMUSG00000040164	Kcns1	319.021	protein_coding	K+ voltage-gated channel	0.0116228	-0.390221	0.45667	2
female	VTA	ELS2STVS_vs_StdCtl	ENSMUSG00000041842	Fhdc1	220.519	protein_coding	FH2 domain containing 1 [Source:MGI Symbol;Acc:MGI:2684972]	0.0114945	-0.387537	0.45667	2
female	VTA	ELS2STVS_vs_StdCtl	ENSMUSG00000031910	Has3	136.388	protein_coding	hyaluronan synthase 3 [Source:MGI Symbol;Acc:MGI:109599]	0.00124284	-0.386865	0.220043	2
female	VTA	ELS2STVS_vs_StdCtl	ENSMUSG00000041479	Syt15	50.3304	protein_coding	synaptotagmin XV [Source:MGI Symbol;Acc:MGI:2442166]	0.0332236	-0.386632	0.600465	2
female	VTA	ELS2STVS_vs_StdCtl	ENSMUSG00000047281	Sfn	55.3404	protein_coding	stratifin [Source:MGI Symbol;Acc:MGI:1891831]	0.00924403	-0.386374	0.449205	2
female	VTA	ELS2STVS_vs_StdCtl	ENSMUSG00000044749	Abca6	108.906	protein_coding	ATP-binding cassette	0.00598692	-0.38538	0.380358	2
female	VTA	ELS2STVS_vs_StdCtl	ENSMUSG00000021974	Fgf9	517.896	protein_coding	fibroblast growth factor 9 [Source:MGI Symbol;Acc:MGI:104723]	0.00370855	-0.380184	0.346147	2
female	VTA	ELS2STVS_vs_StdCtl	ENSMUSG00000031821	Gins2	25.8255	protein_coding	GINS complex subunit 2 (Psf2 homolog) [Source:MGI Symbol;Acc:MGI:1921019]	0.0289915	0.378658	0.575749	2
female	VTA	ELS2STVS_vs_StdCtl	ENSMUSG00000042064	Myo3b	110.857	protein_coding	myosin IIIB [Source:MGI Symbol;Acc:MGI:2448580]	0.0382375	0.384812	0.625504	2
female	VTA	ELS2STVS_vs_StdCtl	ENSMUSG00000025969	Nrp2	1780.03	protein_coding	neuropilin 2 [Source:MGI Symbol;Acc:MGI:1100492]	0.0376199	0.393285	0.625504	2
female	VTA	ELS2STVS_vs_StdCtl	ENSMUSG00000060534	Dcc	711.528	protein_coding	deleted in colorectal carcinoma [Source:MGI Symbol;Acc:MGI:94869]	0.00584635	0.399232	0.376687	2
female	VTA	ELS2STVS_vs_StdCtl	ENSMUSG00000030592	Ryr1	891.959	protein_coding	ryanodine receptor 1	0.0332456	0.400732	0.600465	2
female	VTA	ELS2STVS_vs_StdCtl	ENSMUSG00000019874	Fabp7	727.999	protein_coding	fatty acid binding protein 7	0.0121526	0.401732	0.458141	2
female	VTA	ELS2STVS_vs_StdCtl	ENSMUSG00000057132	Rpgrip1	30.8869	protein_coding	retinitis pigmentosa GTPase regulator interacting protein 1 [Source:MGI Symbol;Acc:MGI:1932134]	0.0270572	0.404531	0.56973	2
female	VTA	ELS2STVS_vs_StdCtl	ENSMUSG00000031994	Adamts8	129.308	protein_coding	a disintegrin-like and metallopeptidase (reprolysin type) with thrombospondin type 1 motif	0.0417244	0.404889	0.645763	2
female	VTA	ELS2STVS_vs_StdCtl	ENSMUSG00000029361	Nos1	3126.45	protein_coding	nitric oxide synthase 1	0.0289142	0.428052	0.575749	2
female	VTA	ELS2STVS_vs_StdCtl	ENSMUSG00000027737	Slc7a11	2138.63	protein_coding	solute carrier family 7 (cationic amino acid transporter	0.0217914	0.449276	0.543528	2
female	VTA	ELS2STVS_vs_StdCtl	ENSMUSG00000096793	Gm3002	28.8482	protein_coding	predicted gene 3002 [Source:MGI Symbol;Acc:MGI:3781180]	0.0101584	0.449474	0.45077	2
female	VTA	ELS2STVS_vs_StdCtl	ENSMUSG00000028139	Riiad1	40.8183	protein_coding	regulatory subunit of type II PKA R-subunit (RIIa) domain containing 1 [Source:MGI Symbol;Acc:MGI:1913603]	0.0187492	0.461212	0.532744	2
female	VTA	ELS2STVS_vs_StdCtl	ENSMUSG00000040373	Cacng5	385.471	protein_coding	calcium channel	0.0219988	0.469266	0.543528	2
female	VTA	ELS2STVS_vs_StdCtl	ENSMUSG00000021587	Pcsk1	973.631	protein_coding	proprotein convertase subtilisin/kexin type 1 [Source:MGI Symbol;Acc:MGI:97511]	0.00535015	0.473044	0.366765	2
female	VTA	ELS2STVS_vs_StdCtl	ENSMUSG00000005672	Kit	1893	protein_coding	kit oncogene [Source:MGI Symbol;Acc:MGI:96677]	0.0272724	0.478925	0.56973	2
female	VTA	ELS2STVS_vs_StdCtl	ENSMUSG00000022025	Lect1	23.1858	protein_coding	leukocyte cell derived chemotaxin 1 [Source:MGI Symbol;Acc:MGI:1341171]	0.0262372	0.480221	0.56973	2
female	VTA	ELS2STVS_vs_StdCtl	ENSMUSG00000063681	Crb1	63.2537	protein_coding	crumbs homolog 1 (Drosophila) [Source:MGI Symbol;Acc:MGI:2136343]	0.0347058	0.481903	0.612125	2
female	VTA	ELS2STVS_vs_StdCtl	ENSMUSG00000052504	Epha3	242.464	protein_coding	Eph receptor A3 [Source:MGI Symbol;Acc:MGI:99612]	0.0063187	0.486552	0.380358	2
female	VTA	ELS2STVS_vs_StdCtl	ENSMUSG00000016028	Celsr1	331.599	protein_coding	cadherin	0.0306427	0.491986	0.581867	2
female	VTA	ELS2STVS_vs_StdCtl	ENSMUSG00000021541	Trpc7	205.668	protein_coding	transient receptor potential cation channel	0.0198004	0.49826	0.536589	2
female	VTA	ELS2STVS_vs_StdCtl	ENSMUSG00000025592	Dach2	44.712	protein_coding	dachshund 2 (Drosophila) [Source:MGI Symbol;Acc:MGI:1890446]	0.0269922	0.498742	0.56973	2
female	VTA	ELS2STVS_vs_StdCtl	ENSMUSG00000005952	Trpv1	10.4622	protein_coding	transient receptor potential cation channel	0.0350814	0.503593	0.615829	2
female	VTA	ELS2STVS_vs_StdCtl	ENSMUSG00000046750	BC089491	33.9624	protein_coding	cDNA sequence BC089491 [Source:MGI Symbol;Acc:MGI:3608324]	0.0101142	0.504414	0.45077	2
female	VTA	ELS2STVS_vs_StdCtl	ENSMUSG00000055653	Gpc3	192.889	protein_coding	glypican 3 [Source:MGI Symbol;Acc:MGI:104903]	0.0433411	0.506646	0.64786	2
female	VTA	ELS2STVS_vs_StdCtl	ENSMUSG00000020562	Efcab10	32.5776	protein_coding	EF-hand calcium binding domain 10 [Source:MGI Symbol;Acc:MGI:1922290]	0.022785	0.507156	0.545843	2
female	VTA	ELS2STVS_vs_StdCtl	ENSMUSG00000032303	Chrna3	96.6686	protein_coding	cholinergic receptor	0.0403627	0.515569	0.637218	2
female	VTA	ELS2STVS_vs_StdCtl	ENSMUSG00000022197	Pdzd2	3363.71	protein_coding	PDZ domain containing 2 [Source:MGI Symbol;Acc:MGI:1922394]	0.00745585	0.516919	0.406383	2
female	VTA	ELS2STVS_vs_StdCtl	ENSMUSG00000035032	Nek11	41.8365	protein_coding	NIMA (never in mitosis gene a)-related expressed kinase 11 [Source:MGI Symbol;Acc:MGI:2442276]	0.0378576	0.518217	0.625504	2
female	VTA	ELS2STVS_vs_StdCtl	ENSMUSG00000027217	Tspan18	375.703	protein_coding	tetraspanin 18 [Source:MGI Symbol;Acc:MGI:1917186]	0.0370648	0.5218	0.624183	2
female	VTA	ELS2STVS_vs_StdCtl	ENSMUSG00000074269	Rec114	18.8475	protein_coding	REC114 meiotic recombination protein [Source:MGI Symbol;Acc:MGI:1920923]	0.0381551	0.523625	0.625504	2
female	VTA	ELS2STVS_vs_StdCtl	ENSMUSG00000045532	C1ql1	413.779	protein_coding	complement component 1	0.00078593	0.5514	0.178176	2
female	VTA	ELS2STVS_vs_StdCtl	ENSMUSG00000026380	Tfcp2l1	282.521	protein_coding	transcription factor CP2-like 1 [Source:MGI Symbol;Acc:MGI:2444691]	0.0189582	0.569063	0.532744	2
female	VTA	ELS2STVS_vs_StdCtl	ENSMUSG00000025885	Myo5b	1747.27	protein_coding	myosin VB [Source:MGI Symbol;Acc:MGI:106598]	0.0370752	0.570084	0.624183	2
female	VTA	ELS2STVS_vs_StdCtl	ENSMUSG00000067780	Pi15	33.658	protein_coding	peptidase inhibitor 15 [Source:MGI Symbol;Acc:MGI:1934659]	0.0302906	0.576705	0.57979	2
female	VTA	ELS2STVS_vs_StdCtl	ENSMUSG00000075334	Rprm	1302.95	protein_coding	reprimo	0.0448313	0.597601	0.650078	2
female	VTA	ELS2STVS_vs_StdCtl	ENSMUSG00000035279	Ssc5d	81.4771	protein_coding	scavenger receptor cysteine rich family	0.0447551	0.602842	0.650078	2
female	VTA	ELS2STVS_vs_StdCtl	ENSMUSG00000022053	Ebf2	85.7615	protein_coding	early B cell factor 2 [Source:MGI Symbol;Acc:MGI:894332]	0.0149803	0.603975	0.499971	2
female	VTA	ELS2STVS_vs_StdCtl	ENSMUSG00000041324	Inhba	91.4814	protein_coding	inhibin beta-A [Source:MGI Symbol;Acc:MGI:96570]	0.0146036	0.618519	0.498713	2
female	VTA	ELS2STVS_vs_StdCtl	ENSMUSG00000027994	Ccdc109b	57.0548	protein_coding	coiled-coil domain containing 109B [Source:MGI Symbol;Acc:MGI:1914065]	0.0163538	0.622529	0.520293	2
female	VTA	ELS2STVS_vs_StdCtl	ENSMUSG00000031283	Chrdl1	371.506	protein_coding	chordin-like 1 [Source:MGI Symbol;Acc:MGI:1933172]	0.025297	0.636704	0.563318	2
female	VTA	ELS2STVS_vs_StdCtl	ENSMUSG00000048776	Pthlh	75.6285	protein_coding	parathyroid hormone-like peptide [Source:MGI Symbol;Acc:MGI:97800]	0.0140742	0.651043	0.487225	2
female	VTA	ELS2STVS_vs_StdCtl	ENSMUSG00000023046	Igfbp6	539.741	protein_coding	insulin-like growth factor binding protein 6 [Source:MGI Symbol;Acc:MGI:96441]	0.0287992	0.652547	0.575749	2
female	VTA	ELS2STVS_vs_StdCtl	ENSMUSG00000059479	B3gnt8	22.794	protein_coding	UDP-GlcNAc:betaGal beta-1	0.0323683	0.677052	0.594592	2
female	VTA	ELS2STVS_vs_StdCtl	ENSMUSG00000071714	Csf2rb2	62.319	protein_coding	colony stimulating factor 2 receptor	0.0236213	0.681235	0.551658	2
female	VTA	ELS2STVS_vs_StdCtl	ENSMUSG00000032243	Itga11	74.6121	protein_coding	integrin alpha 11 [Source:MGI Symbol;Acc:MGI:2442114]	0.000686979	0.716806	0.165856	2
female	VTA	ELS2STVS_vs_StdCtl	ENSMUSG00000024107	Lhcgr	17.3879	protein_coding	luteinizing hormone/choriogonadotropin receptor [Source:MGI Symbol;Acc:MGI:96783]	0.0118637	0.748199	0.45667	2
female	VTA	ELS2STVS_vs_StdCtl	ENSMUSG00000020566	Atp6v1c2	109.751	protein_coding	ATPase	0.0212563	0.769734	0.540051	2
female	VTA	ELS2STVS_vs_StdCtl	ENSMUSG00000079017	Ifi27l2a	11.1291	protein_coding	interferon	0.0429927	0.780778	0.646858	2
female	VTA	ELS2STVS_vs_StdCtl	ENSMUSG00000023192	Grm2	1559.52	protein_coding	glutamate receptor	0.0363575	0.798837	0.624183	2
female	VTA	ELS2STVS_vs_StdCtl	ENSMUSG00000030114	Klrg1	6.24968	protein_coding	killer cell lectin-like receptor subfamily G	0.0235102	0.806479	0.550448	2
female	VTA	ELS2STVS_vs_StdCtl	ENSMUSG00000027643	Ghrh	4.50223	protein_coding	growth hormone releasing hormone [Source:MGI Symbol;Acc:MGI:95709]	0.0250885	0.811704	0.563318	2
female	VTA	ELS2STVS_vs_StdCtl	ENSMUSG00000020218	Wif1	30.6838	protein_coding	Wnt inhibitory factor 1 [Source:MGI Symbol;Acc:MGI:1344332]	0.0225397	0.847883	0.543658	2
female	VTA	ELS2STVS_vs_StdCtl	ENSMUSG00000061762	Tac1	1822.71	protein_coding	tachykinin 1 [Source:MGI Symbol;Acc:MGI:98474]	0.00355651	0.876441	0.344351	2
female	VTA	ELS2STVS_vs_StdCtl	ENSMUSG00000079699	Gm6592	9.04446	protein_coding	predicted gene 6592 [Source:MGI Symbol;Acc:MGI:3647394]	0.0354083	0.898099	0.617486	2
female	VTA	ELS2STVS_vs_StdCtl	ENSMUSG00000030187	Klra2	5.18448	protein_coding	killer cell lectin-like receptor	0.0450148	0.917615	0.650078	2
female	VTA	ELS2STVS_vs_StdCtl	ENSMUSG00000048387	Osr1	52.674	protein_coding	odd-skipped related 1 (Drosophila) [Source:MGI Symbol;Acc:MGI:1344424]	0.0294592	0.953366	0.578862	2
female	VTA	ELS2STVS_vs_StdCtl	ENSMUSG00000042379	Esm1	19.9079	protein_coding	endothelial cell-specific molecule 1 [Source:MGI Symbol;Acc:MGI:1918940]	0.0490778	0.96125	0.664962	2
female	VTA	ELS2STVS_vs_StdCtl	ENSMUSG00000060180	Myh13	12.2001	protein_coding	myosin	0.0394261	0.993949	0.629532	2
female	VTA	ELS2STVS_vs_StdCtl	ENSMUSG00000026387	Sctr	17.1045	protein_coding	secretin receptor [Source:MGI Symbol;Acc:MGI:2441720]	0.0426878	0.994516	0.646858	2
female	VTA	ELS2STVS_vs_StdCtl	ENSMUSG00000031554	Adam5	6.32424	protein_coding	a disintegrin and metallopeptidase domain 5 [Source:MGI Symbol;Acc:MGI:104730]	0.0237597	1.01827	0.552255	2
female	VTA	ELS2STVS_vs_StdCtl	ENSMUSG00000020007	Il20ra	19.5843	protein_coding	interleukin 20 receptor	0.0436065	1.05962	0.64786	2
female	VTA	ELS2STVS_vs_StdCtl	ENSMUSG00000032852	Rspo4	3.92706	protein_coding	R-spondin family	0.0307904	1.07553	NA	2
female	VTA	ELS2STVS_vs_StdCtl	ENSMUSG00000020286	1700093K21Rik	8.21341	protein_coding	RIKEN cDNA 1700093K21 gene [Source:MGI Symbol;Acc:MGI:1914608]	0.0251278	1.15694	0.563318	2
female	VTA	ELS2STVS_vs_StdCtl	ENSMUSG00000042254	Cilp	7.55712	protein_coding	cartilage intermediate layer protein	0.0299266	1.16712	0.57979	2
female	VTA	ELS2STVS_vs_StdCtl	ENSMUSG00000066382	Iqcf5	3.91269	protein_coding	IQ motif containing F5 [Source:MGI Symbol;Acc:MGI:1922720]	0.0289	1.17318	NA	2
female	VTA	ELS2STVS_vs_StdCtl	ENSMUSG00000026697	Myoc	331.799	protein_coding	myocilin [Source:MGI Symbol;Acc:MGI:1202864]	0.0208013	1.18205	0.540051	2
female	VTA	ELS2STVS_vs_StdCtl	ENSMUSG00000033080	Vsx1	4.9639	protein_coding	visual system homeobox 1 homolog (zebrafish) [Source:MGI Symbol;Acc:MGI:1890816]	0.0469124	1.24081	0.657373	2
female	VTA	ELS2STVS_vs_StdCtl	ENSMUSG00000026100	Mstn	11.5903	protein_coding	myostatin [Source:MGI Symbol;Acc:MGI:95691]	0.0107713	1.27219	0.45667	2
female	VTA	ELS2STVS_vs_StdCtl	ENSMUSG00000043948	Olfr691	2.17104	protein_coding	olfactory receptor 691 [Source:MGI Symbol;Acc:MGI:3030525]	0.0473709	1.27687	NA	2
female	VTA	ELS2STVS_vs_StdCtl	ENSMUSG00000034009	Rxfp1	858.6	protein_coding	relaxin/insulin-like family peptide receptor 1 [Source:MGI Symbol;Acc:MGI:2682211]	0.048905	1.33293	0.66448	2
female	VTA	ELS2STVS_vs_StdCtl	ENSMUSG00000051354	Samd3	10.2769	protein_coding	sterile alpha motif domain containing 3 [Source:MGI Symbol;Acc:MGI:2685469]	0.029027	1.34217	0.575749	2
female	VTA	ELS2STVS_vs_StdCtl	ENSMUSG00000019935	Slc17a8	275.225	protein_coding	solute carrier family 17 (sodium-dependent inorganic phosphate cotransporter)	0.00446834	1.39744	0.346147	2
female	VTA	ELS2STVS_vs_StdCtl	ENSMUSG00000042045	Sln	5.09325	protein_coding	sarcolipin [Source:MGI Symbol;Acc:MGI:1913652]	0.00478653	1.39776	0.349753	2
female	VTA	ELS2STVS_vs_StdCtl	ENSMUSG00000048373	Fgfbp1	17.8925	protein_coding	fibroblast growth factor binding protein 1 [Source:MGI Symbol;Acc:MGI:1096350]	0.0254774	1.41242	0.563679	2
female	VTA	ELS2STVS_vs_StdCtl	ENSMUSG00000027301	Oxt	2.51564	protein_coding	oxytocin [Source:MGI Symbol;Acc:MGI:97453]	0.0394441	1.4838	NA	2
female	VTA	ELS2STVS_vs_StdCtl	ENSMUSG00000056300	Gm13247	2.51556	protein_coding	predicted gene 13247 [Source:MGI Symbol;Acc:MGI:3700965]	0.00085869	1.51752	NA	2
female	VTA	ELS2STVS_vs_StdCtl	ENSMUSG00000037440	Vnn1	5.50044	protein_coding	vanin 1 [Source:MGI Symbol;Acc:MGI:108395]	0.015553	1.52139	0.507557	2
female	VTA	ELS2STVS_vs_StdCtl	ENSMUSG00000048368	Omd	20.0507	protein_coding	osteomodulin [Source:MGI Symbol;Acc:MGI:1350918]	0.0312763	1.56747	0.589084	2
female	VTA	ELS2STVS_vs_StdCtl	ENSMUSG00000033196	Myh2	28.2919	protein_coding	myosin	0.0109208	1.60382	0.45667	2
female	VTA	ELS2STVS_vs_StdCtl	ENSMUSG00000056328	Myh1	17.2316	protein_coding	myosin	0.0294331	1.70916	0.578862	2
female	VTA	ELS2STVS_vs_StdCtl	ENSMUSG00000034127	Tspan8	6.47257	protein_coding	tetraspanin 8 [Source:MGI Symbol;Acc:MGI:2384918]	0.0361884	1.76001	0.624065	2
female	VTA	ELS2STVS_vs_StdCtl	ENSMUSG00000079722	Ttll2	2.98498	protein_coding	tubulin tyrosine ligase-like family	0.0144275	1.83792	NA	2
female	VTA	ELS2STVS_vs_StdCtl	ENSMUSG00000036551	Akap14	6.78164	protein_coding	A kinase (PRKA) anchor protein 14 [Source:MGI Symbol;Acc:MGI:3618288]	0.0439206	2.04889	0.64786	2
female	VTA	ELS2STVS_vs_StdCtl	ENSMUSG00000079507	H2-Q1	15.8179	protein_coding	histocompatibility 2	0.0231017	2.10053	0.547085	2
female	VTA	ELS2STVS_vs_StdCtl	ENSMUSG00000022738	Gsc2	3.23859	protein_coding	goosecoid homebox 2 [Source:MGI Symbol;Acc:MGI:892006]	0.042477	2.18257	NA	2
female	VTA	ELS2STVS_vs_StdCtl	ENSMUSG00000028834	Trim63	2.36152	protein_coding	tripartite motif-containing 63 [Source:MGI Symbol;Acc:MGI:2447992]	0.00418477	2.46848	NA	2
female	VTA	ELS2STVS_vs_StdCtl	ENSMUSG00000057003	Myh4	15.2455	protein_coding	myosin	8.14e-05	2.60194	0.064246	2
female	VTA	ELS2STVS_vs_StdCtl	ENSMUSG00000001496	Nkx2-1	66.3204	protein_coding	NK2 homeobox 1 [Source:MGI Symbol;Acc:MGI:108067]	6.8e-06	3.62404	0.0105388	2
female	VTA	ELSSTVS_vs_ELS	ENSMUSG00000056569	Mpz	5.17666	protein_coding	myelin protein zero [Source:MGI Symbol;Acc:MGI:103177]	9.91e-08	-5.60252	0.0016056	2
female	VTA	ELSSTVS_vs_ELS	ENSMUSG00000069049	Eif2s3y	650.709	protein_coding	eukaryotic translation initiation factor 2	0.000483117	-4.28465	0.999808	2
female	VTA	ELSSTVS_vs_ELS	ENSMUSG00000068457	Uty	246.683	protein_coding	ubiquitously transcribed tetratricopeptide repeat gene	0.00076897	-3.73511	0.999808	2
female	VTA	ELSSTVS_vs_ELS	ENSMUSG00000025400	Tac2	176.79	protein_coding	tachykinin 2 [Source:MGI Symbol;Acc:MGI:98476]	9.42e-10	-2.65718	3.05e-05	2
female	VTA	ELSSTVS_vs_ELS	ENSMUSG00000035383	Pmch	4.66295	protein_coding	pro-melanin-concentrating hormone [Source:MGI Symbol;Acc:MGI:97629]	0.000175461	-2.60912	0.999808	2
female	VTA	ELSSTVS_vs_ELS	ENSMUSG00000078600	1700092K14Rik	4.62922	processed_transcript	RIKEN cDNA 1700092K14 gene [Source:MGI Symbol;Acc:MGI:1920786]	0.00849299	-2.52947	0.999808	2
female	VTA	ELSSTVS_vs_ELS	ENSMUSG00000056673	Kdm5d	462.603	protein_coding	lysine (K)-specific demethylase 5D [Source:MGI Symbol;Acc:MGI:99780]	0.0232326	-2.46421	0.999808	2
female	VTA	ELSSTVS_vs_ELS	ENSMUSG00000054065	Pkp3	2.68755	protein_coding	plakophilin 3 [Source:MGI Symbol;Acc:MGI:1891830]	0.0125368	-1.94869	0.999808	2
female	VTA	ELSSTVS_vs_ELS	ENSMUSG00000089815	Gm5083	9.88573	lincRNA	predicted gene 5083 [Source:MGI Symbol;Acc:MGI:3779454]	0.0405703	-1.92388	0.999808	2
female	VTA	ELSSTVS_vs_ELS	ENSMUSG00000027360	Hdc	32.4106	protein_coding	histidine decarboxylase [Source:MGI Symbol;Acc:MGI:96062]	0.000758079	-1.90928	0.999808	2
female	VTA	ELSSTVS_vs_ELS	ENSMUSG00000001496	Nkx2-1	66.3204	protein_coding	NK2 homeobox 1 [Source:MGI Symbol;Acc:MGI:108067]	0.02467	-1.79642	0.999808	2
female	VTA	ELSSTVS_vs_ELS	ENSMUSG00000087360	Gm15104	3.00255	lincRNA	predicted gene 15104 [Source:MGI Symbol;Acc:MGI:3705199]	0.0243097	-1.79494	0.999808	2
female	VTA	ELSSTVS_vs_ELS	ENSMUSG00000098172	Gm26973	3.28676	antisense	predicted gene	0.0391244	-1.72317	0.999808	2
female	VTA	ELSSTVS_vs_ELS	ENSMUSG00000084809	Gm12631	2.69637	antisense	predicted gene 12631 [Source:MGI Symbol;Acc:MGI:3650969]	0.0470337	-1.59759	0.999808	2
female	VTA	ELSSTVS_vs_ELS	ENSMUSG00000086050	Gm16045	2.97023	antisense	predicted gene 16045 [Source:MGI Symbol;Acc:MGI:3801990]	0.037934	-1.53414	0.999808	2
female	VTA	ELSSTVS_vs_ELS	ENSMUSG00000024791	Cdca5	3.71077	protein_coding	cell division cycle associated 5 [Source:MGI Symbol;Acc:MGI:1915099]	0.0322422	-1.51355	0.999808	2
female	VTA	ELSSTVS_vs_ELS	ENSMUSG00000090516	Rps11-ps1	3.86901	processed_pseudogene	ribosomal protein S11	0.00584494	-1.49242	0.999808	2
female	VTA	ELSSTVS_vs_ELS	ENSMUSG00000018486	Wnt9b	6.64869	protein_coding	wingless-type MMTV integration site family	0.0435017	-1.43617	0.999808	2
female	VTA	ELSSTVS_vs_ELS	ENSMUSG00000073063	Hbq1b	3.9433	protein_coding	hemoglobin	0.041843	-1.41796	0.999808	2
female	VTA	ELSSTVS_vs_ELS	ENSMUSG00000098790	Mir6942	3.38553	miRNA	microRNA 6942 [Source:MGI Symbol;Acc:MGI:5530669]	0.0226522	-1.41246	0.999808	2
female	VTA	ELSSTVS_vs_ELS	ENSMUSG00000090063	Dlx6os1	540.434	antisense	distal-less homeobox 6	0.000627208	-1.40556	0.999808	2
female	VTA	ELSSTVS_vs_ELS	ENSMUSG00000056328	Myh1	17.2316	protein_coding	myosin	0.00796813	-1.37232	0.999808	2
female	VTA	ELSSTVS_vs_ELS	ENSMUSG00000055775	Myh8	23.3123	protein_coding	myosin	0.00751222	-1.28448	0.999808	2
female	VTA	ELSSTVS_vs_ELS	ENSMUSG00000103200	RP24-400M20.3	5.64901	sense_intronic		0.0224535	-1.27676	0.999808	2
female	VTA	ELSSTVS_vs_ELS	ENSMUSG00000063109	Dgkeos	4.24996	antisense	diacylglycerol kinase	0.0204863	-1.26929	0.999808	2
female	VTA	ELSSTVS_vs_ELS	ENSMUSG00000020264	Slc36a2	11.8694	protein_coding	solute carrier family 36 (proton/amino acid symporter)	0.0267583	-1.17059	0.999808	2
female	VTA	ELSSTVS_vs_ELS	ENSMUSG00000026890	Lhx6	597.095	protein_coding	LIM homeobox protein 6 [Source:MGI Symbol;Acc:MGI:1306803]	0.000139008	-1.0712	0.999808	2
female	VTA	ELSSTVS_vs_ELS	ENSMUSG00000048230	Fbxo43	3.26477	protein_coding	F-box protein 43 [Source:MGI Symbol;Acc:MGI:1926053]	0.0344384	-1.05689	0.999808	2
female	VTA	ELSSTVS_vs_ELS	ENSMUSG00000097368	Gm10390	3.17913	lincRNA	predicted gene 10390 [Source:MGI Symbol;Acc:MGI:3708725]	0.047804	-0.987435	0.999808	2
female	VTA	ELSSTVS_vs_ELS	ENSMUSG00000051617	Krt9	384.393	protein_coding	keratin 9 [Source:MGI Symbol;Acc:MGI:96696]	0.00739224	-0.974073	0.999808	2
female	VTA	ELSSTVS_vs_ELS	ENSMUSG00000045440	Insm2	8.90239	protein_coding	insulinoma-associated 2 [Source:MGI Symbol;Acc:MGI:1930787]	0.0374724	-0.947643	0.999808	2
female	VTA	ELSSTVS_vs_ELS	ENSMUSG00000060180	Myh13	12.2001	protein_coding	myosin	0.029314	-0.934322	0.999808	2
female	VTA	ELSSTVS_vs_ELS	ENSMUSG00000098269	Mir8094	5.61024	miRNA	microRNA 8094 [Source:MGI Symbol;Acc:MGI:5530895]	0.0496729	-0.911484	0.999808	2
female	VTA	ELSSTVS_vs_ELS	ENSMUSG00000053198	Prx	46.8017	protein_coding	periaxin [Source:MGI Symbol;Acc:MGI:108176]	0.000199365	-0.899757	0.999808	2
female	VTA	ELSSTVS_vs_ELS	ENSMUSG00000085950	Gm13589	4.02852	lincRNA	predicted gene 13589 [Source:MGI Symbol;Acc:MGI:3649991]	0.0279135	-0.813733	0.999808	2
female	VTA	ELSSTVS_vs_ELS	ENSMUSG00000020218	Wif1	30.6838	protein_coding	Wnt inhibitory factor 1 [Source:MGI Symbol;Acc:MGI:1344332]	0.026952	-0.81334	0.999808	2
female	VTA	ELSSTVS_vs_ELS	ENSMUSG00000044199	S1pr4	17.1079	protein_coding	sphingosine-1-phosphate receptor 4 [Source:MGI Symbol;Acc:MGI:1333809]	0.00186504	-0.761423	0.999808	2
female	VTA	ELSSTVS_vs_ELS	ENSMUSG00000084882	Gm16047	13.0064	antisense	predicted gene 16047 [Source:MGI Symbol;Acc:MGI:3802092]	0.0244928	-0.752661	0.999808	2
female	VTA	ELSSTVS_vs_ELS	ENSMUSG00000084304	Gm6142	11.6409	processed_pseudogene	predicted pseudogene 6142 [Source:MGI Symbol;Acc:MGI:3644670]	0.0134148	-0.722574	0.999808	2
female	VTA	ELSSTVS_vs_ELS	ENSMUSG00000075307	Klhl41	8.30506	protein_coding	kelch-like 41 [Source:MGI Symbol;Acc:MGI:2683854]	0.043213	-0.717274	0.999808	2
female	VTA	ELSSTVS_vs_ELS	ENSMUSG00000037482	Erv3	8.34109	protein_coding	endogenous retroviral sequence 3 [Source:MGI Symbol;Acc:MGI:1919245]	0.0145565	-0.714257	0.999808	2
female	VTA	ELSSTVS_vs_ELS	ENSMUSG00000031004	Mki67	88.5973	protein_coding	antigen identified by monoclonal antibody Ki 67 [Source:MGI Symbol;Acc:MGI:106035]	0.0276372	-0.709767	0.999808	2
female	VTA	ELSSTVS_vs_ELS	ENSMUSG00000037579	Kcnh3	3883.01	protein_coding	potassium voltage-gated channel	0.0158427	-0.695105	0.999808	2
female	VTA	ELSSTVS_vs_ELS	ENSMUSG00000033470	Cysltr2	13.616	protein_coding	cysteinyl leukotriene receptor 2 [Source:MGI Symbol;Acc:MGI:1917336]	0.0143041	-0.635625	0.999808	2
female	VTA	ELSSTVS_vs_ELS	ENSMUSG00000026514	Cnih3	2117.92	protein_coding	cornichon homolog 3 (Drosophila) [Source:MGI Symbol;Acc:MGI:1920228]	0.00218268	-0.585567	0.999808	2
female	VTA	ELSSTVS_vs_ELS	ENSMUSG00000059852	Kcng2	294.935	protein_coding	potassium voltage-gated channel	0.0233464	-0.574033	0.999808	2
female	VTA	ELSSTVS_vs_ELS	ENSMUSG00000055188	Rbm3os	9.29219	antisense	RNA binding motif protein 3	0.0437841	-0.571984	0.999808	2
female	VTA	ELSSTVS_vs_ELS	ENSMUSG00000020000	Moxd1	252.688	protein_coding	monooxygenase	0.00931495	-0.509507	0.999808	2
female	VTA	ELSSTVS_vs_ELS	ENSMUSG00000078838	Gm17382	15.6953	lincRNA	predicted gene	0.0387687	-0.481656	0.999808	2
female	VTA	ELSSTVS_vs_ELS	ENSMUSG00000024227	2610034M16Rik	70.1075	protein_coding	RIKEN cDNA 2610034M16 gene [Source:MGI Symbol;Acc:MGI:1916489]	0.029492	-0.479194	0.999808	2
female	VTA	ELSSTVS_vs_ELS	ENSMUSG00000024883	Rin1	2250.34	protein_coding	Ras and Rab interactor 1 [Source:MGI Symbol;Acc:MGI:2385695]	0.0454455	-0.438644	0.999808	2
female	VTA	ELSSTVS_vs_ELS	ENSMUSG00000070336	Fbxo47	27.4917	protein_coding	F-box protein 47 [Source:MGI Symbol;Acc:MGI:1920223]	0.021718	-0.436233	0.999808	2
female	VTA	ELSSTVS_vs_ELS	ENSMUSG00000097083	D930019O06Rik	99.5267	antisense	RIKEN cDNA D930019O06 [Source:MGI Symbol;Acc:MGI:3043219]	0.0371436	-0.434137	0.999808	2
female	VTA	ELSSTVS_vs_ELS	ENSMUSG00000043969	Emx2	286.343	protein_coding	empty spiracles homeobox 2 [Source:MGI Symbol;Acc:MGI:95388]	0.0433055	-0.433364	0.999808	2
female	VTA	ELSSTVS_vs_ELS	ENSMUSG00000027347	Rasgrp1	15397.3	protein_coding	RAS guanyl releasing protein 1 [Source:MGI Symbol;Acc:MGI:1314635]	0.014226	-0.393045	0.999808	2
female	VTA	ELSSTVS_vs_ELS	ENSMUSG00000071860	2900055J20Rik	150.226	protein_coding	RIKEN cDNA 2900055J20 gene [Source:MGI Symbol;Acc:MGI:1920251]	0.0470055	-0.389867	0.999808	2
female	VTA	ELSSTVS_vs_ELS	ENSMUSG00000097747	Gm26534	25.1999	lincRNA	predicted gene	0.0463701	0.419387	0.999808	2
female	VTA	ELSSTVS_vs_ELS	ENSMUSG00000040373	Cacng5	385.471	protein_coding	calcium channel	0.0480546	0.424774	0.999808	2
female	VTA	ELSSTVS_vs_ELS	ENSMUSG00000018554	Ybx2	78.2698	protein_coding	Y box protein 2 [Source:MGI Symbol;Acc:MGI:1096372]	0.030653	0.470127	0.999808	2
female	VTA	ELSSTVS_vs_ELS	ENSMUSG00000068335	Dok1	35.3184	protein_coding	docking protein 1 [Source:MGI Symbol;Acc:MGI:893587]	0.036432	0.48268	0.999808	2
female	VTA	ELSSTVS_vs_ELS	ENSMUSG00000022197	Pdzd2	3363.71	protein_coding	PDZ domain containing 2 [Source:MGI Symbol;Acc:MGI:1922394]	0.0115754	0.511595	0.999808	2
female	VTA	ELSSTVS_vs_ELS	ENSMUSG00000035262	Amh	27.9093	protein_coding	anti-Mullerian hormone [Source:MGI Symbol;Acc:MGI:88006]	0.0150365	0.553023	0.999808	2
female	VTA	ELSSTVS_vs_ELS	ENSMUSG00000025592	Dach2	44.712	protein_coding	dachshund 2 (Drosophila) [Source:MGI Symbol;Acc:MGI:1890446]	0.0131465	0.588785	0.999808	2
female	VTA	ELSSTVS_vs_ELS	ENSMUSG00000090939	Gm17147	17.9705	processed_pseudogene	predicted gene 17147 [Source:MGI Symbol;Acc:MGI:4937974]	0.0243253	0.667597	0.999808	2
female	VTA	ELSSTVS_vs_ELS	ENSMUSG00000089975	Gm7420	25.6034	processed_pseudogene	predicted gene 7420 [Source:MGI Symbol;Acc:MGI:3647909]	0.00191066	0.696985	0.999808	2
female	VTA	ELSSTVS_vs_ELS	ENSMUSG00000027454	Gins1	20.4274	protein_coding	GINS complex subunit 1 (Psf1 homolog) [Source:MGI Symbol;Acc:MGI:1916520]	0.0018148	0.702119	0.999808	2
female	VTA	ELSSTVS_vs_ELS	ENSMUSG00000081208	Gm11400	16.2411	processed_pseudogene	predicted gene 11400 [Source:MGI Symbol;Acc:MGI:3705645]	0.0306098	0.712337	0.999808	2
female	VTA	ELSSTVS_vs_ELS	ENSMUSG00000032985	5730522E02Rik	82.9362	protein_coding	RIKEN cDNA 5730522E02 gene [Source:MGI Symbol;Acc:MGI:1917876]	0.00209356	0.754892	0.999808	2
female	VTA	ELSSTVS_vs_ELS	ENSMUSG00000104195	RP24-497L12.1	11.4506	TEC		0.00541039	0.770773	0.999808	2
female	VTA	ELSSTVS_vs_ELS	ENSMUSG00000086464	Gm15835	12.2906	sense_intronic	predicted gene 15835 [Source:MGI Symbol;Acc:MGI:3801923]	0.0393775	0.83667	0.999808	2
female	VTA	ELSSTVS_vs_ELS	ENSMUSG00000086331	Gm16310	13.714	sense_intronic	predicted gene 16310 [Source:MGI Symbol;Acc:MGI:3826522]	0.0318016	0.905606	0.999808	2
female	VTA	ELSSTVS_vs_ELS	ENSMUSG00000077925	Mir453	9.52886	miRNA	microRNA 453 [Source:MGI Symbol;Acc:MGI:3718517]	0.0120143	0.908847	0.999808	2
female	VTA	ELSSTVS_vs_ELS	ENSMUSG00000086047	9530046B11Rik	18.0533	processed_transcript	RIKEN cDNA 9530046B11 gene [Source:MGI Symbol;Acc:MGI:1925671]	0.00414287	0.979021	0.999808	2
female	VTA	ELSSTVS_vs_ELS	ENSMUSG00000056300	Gm13247	2.51556	protein_coding	predicted gene 13247 [Source:MGI Symbol;Acc:MGI:3700965]	0.0143972	1.10843	0.999808	2
female	VTA	ELSSTVS_vs_ELS	ENSMUSG00000064917	Gm22574	5.89979	snoRNA	predicted gene	0.0118663	1.20717	0.999808	2
female	VTA	ELSSTVS_vs_ELS	ENSMUSG00000080180	Gm17235	10.719	processed_pseudogene	predicted gene 17235 [Source:MGI Symbol;Acc:MGI:4938062]	0.0468401	1.25606	0.999808	2
female	VTA	ELSSTVS_vs_ELS	ENSMUSG00000042045	Sln	5.09325	protein_coding	sarcolipin [Source:MGI Symbol;Acc:MGI:1913652]	0.0136722	1.2726	0.999808	2
female	VTA	ELSSTVS_vs_ELS	ENSMUSG00000046031	Fam26f	5.19795	protein_coding	family with sequence similarity 26	0.0399704	1.28196	0.999808	2
female	VTA	ELSSTVS_vs_ELS	ENSMUSG00000054978	Kbtbd13	8.70647	protein_coding	kelch repeat and BTB (POZ) domain containing 13 [Source:MGI Symbol;Acc:MGI:1921742]	0.00745024	1.30165	0.999808	2
female	VTA	ELSSTVS_vs_ELS	ENSMUSG00000079722	Ttll2	2.98498	protein_coding	tubulin tyrosine ligase-like family	0.039836	1.55603	0.999808	2
female	VTA	ELSSTVS_vs_ELS	ENSMUSG00000103717	RP24-429M15.5	3.00008	processed_pseudogene		0.0167606	1.74213	0.999808	2
female	VTA	ELSSTVS_vs_ELS	ENSMUSG00000027301	Oxt	2.51564	protein_coding	oxytocin [Source:MGI Symbol;Acc:MGI:97453]	0.0247329	1.75098	0.999808	2
female	VTA	ELSSTVS_vs_ELS	ENSMUSG00000027356	Fermt1	13.7468	protein_coding	fermitin family homolog 1 (Drosophila) [Source:MGI Symbol;Acc:MGI:2443583]	0.0129717	1.83376	0.999808	2
female	VTA	ELSSTVS_vs_ELS	ENSMUSG00000048373	Fgfbp1	17.8925	protein_coding	fibroblast growth factor binding protein 1 [Source:MGI Symbol;Acc:MGI:1096350]	0.00499077	1.92216	0.999808	2
female	VTA	ELSSTVS_vs_ELS	ENSMUSG00000037440	Vnn1	5.50044	protein_coding	vanin 1 [Source:MGI Symbol;Acc:MGI:108395]	0.00643571	1.95252	0.999808	2
female	VTA	ELSSTVS_vs_ELS	ENSMUSG00000101595	Gm29395	2.19996	lincRNA	predicted gene 29395 [Source:MGI Symbol;Acc:MGI:5580101]	0.021267	1.99906	0.999808	2
female	VTA	ELSSTVS_vs_ELS	ENSMUSG00000029102	Hgfac	2.78383	protein_coding	hepatocyte growth factor activator [Source:MGI Symbol;Acc:MGI:1859281]	0.00709814	2.08387	0.999808	2
female	VTA	ELSSTVS_vs_ELS	ENSMUSG00000078010	Gm23489	2.1845	miRNA	predicted gene	0.0370069	2.36146	0.999808	2
female	VTA	ELSSTVS_vs_ELS	ENSMUSG00000079436	Kcnj13	29.8593	protein_coding	potassium inwardly-rectifying channel	0.0289873	2.40488	0.999808	2
female	VTA	ELSSTVS_vs_ELS	ENSMUSG00000028264	Spaca1	2.34078	protein_coding	sperm acrosome associated 1 [Source:MGI Symbol;Acc:MGI:1914902]	0.0195655	2.49249	0.999808	2
female	VTA	ELSSTVS_vs_ELS	ENSMUSG00000103657	RP23-116P18.2	9.24022	TEC		0.000430332	2.68935	0.999808	2
female	VTA	ELSSTVS_vs_ELS	ENSMUSG00000102298	RP24-549O22.3	3.46755	processed_pseudogene		0.000342903	3.64345	0.999808	2
female	VTA	ELSSTVS_vs_ELS	ENSMUSG00000032595	Cdhr4	5.80196	protein_coding	cadherin-related family member 4 [Source:MGI Symbol;Acc:MGI:1916648]	0.000669994	4.00687	0.999808	2
female	VTA	StdSTVS_vs_StdCtl	ENSMUSG00000056673	Kdm5d	462.603	protein_coding	lysine (K)-specific demethylase 5D [Source:MGI Symbol;Acc:MGI:99780]	3e-06	-5.55846	0.0324307	2
female	VTA	StdSTVS_vs_StdCtl	ENSMUSG00000068457	Uty	246.683	protein_coding	ubiquitously transcribed tetratricopeptide repeat gene	0.000314627	-4.03655	0.927205	2
female	VTA	StdSTVS_vs_StdCtl	ENSMUSG00000069049	Eif2s3y	650.709	protein_coding	eukaryotic translation initiation factor 2	0.000488216	-3.5886	0.999855	2
female	VTA	StdSTVS_vs_StdCtl	ENSMUSG00000021337	Scgn	10.04	protein_coding	secretagogin	1.64e-05	-3.15425	0.106009	2
female	VTA	StdSTVS_vs_StdCtl	ENSMUSG00000061808	Ttr	8815.24	protein_coding	transthyretin [Source:MGI Symbol;Acc:MGI:98865]	0.027329	-2.71069	0.999855	2
female	VTA	StdSTVS_vs_StdCtl	ENSMUSG00000001827	Folr1	87.6284	protein_coding	folate receptor 1 (adult) [Source:MGI Symbol;Acc:MGI:95568]	0.0261492	-2.64481	0.999855	2
female	VTA	StdSTVS_vs_StdCtl	ENSMUSG00000034533	Scn10a	5.20873	protein_coding	sodium channel	0.0402811	-2.48336	0.999855	2
female	VTA	StdSTVS_vs_StdCtl	ENSMUSG00000037279	Ovol2	151.143	protein_coding	ovo-like 2 (Drosophila) [Source:MGI Symbol;Acc:MGI:1338039]	0.023264	-2.47772	0.999855	2
female	VTA	StdSTVS_vs_StdCtl	ENSMUSG00000026065	Slc9a4	122.244	protein_coding	solute carrier family 9 (sodium/hydrogen exchanger)	0.000973657	-2.34248	0.999855	2
female	VTA	StdSTVS_vs_StdCtl	ENSMUSG00000073682	Gm10563	2.63785	protein_coding	predicted gene 10563 [Source:MGI Symbol;Acc:MGI:3642630]	0.0378742	-2.16683	0.999855	2
female	VTA	StdSTVS_vs_StdCtl	ENSMUSG00000030905	Crym	5248.27	protein_coding	crystallin	6.37e-08	-2.06231	0.0020661	2
female	VTA	StdSTVS_vs_StdCtl	ENSMUSG00000063953	Amd2	11.0707	protein_coding	S-adenosylmethionine decarboxylase 2 [Source:MGI Symbol;Acc:MGI:1333111]	0.00135785	-2.02966	0.999855	2
female	VTA	StdSTVS_vs_StdCtl	ENSMUSG00000098198	Gm9169	2.18058	processed_pseudogene	predicted gene 9169 [Source:MGI Symbol;Acc:MGI:3648561]	0.0386209	-1.97616	0.999855	2
female	VTA	StdSTVS_vs_StdCtl	ENSMUSG00000000889	Dbh	6.62532	protein_coding	dopamine beta hydroxylase [Source:MGI Symbol;Acc:MGI:94864]	0.00427779	-1.92076	0.999855	2
female	VTA	StdSTVS_vs_StdCtl	ENSMUSG00000079845	Xlr4a	9.65799	protein_coding	X-linked lymphocyte-regulated 4A [Source:MGI Symbol;Acc:MGI:3574098]	0.0243858	-1.73451	0.999855	2
female	VTA	StdSTVS_vs_StdCtl	ENSMUSG00000021743	Fezf2	1103.81	protein_coding	Fez family zinc finger 2 [Source:MGI Symbol;Acc:MGI:1859823]	7.91e-05	-1.72774	0.33812	2
female	VTA	StdSTVS_vs_StdCtl	ENSMUSG00000081026	Gm11855	8.89478	processed_pseudogene	predicted gene 11855 [Source:MGI Symbol;Acc:MGI:3649313]	0.00793165	-1.70172	0.999855	2
female	VTA	StdSTVS_vs_StdCtl	ENSMUSG00000084384	Gm12251	2.19743	processed_pseudogene	predicted gene 12251 [Source:MGI Symbol;Acc:MGI:3652216]	0.0345877	-1.69401	0.999855	2
female	VTA	StdSTVS_vs_StdCtl	ENSMUSG00000075707	Dio3	193.097	protein_coding	deiodinase	0.0203171	-1.63931	0.999855	2
female	VTA	StdSTVS_vs_StdCtl	ENSMUSG00000089922	3110039M20Rik	205.564	protein_coding	RIKEN cDNA 3110039M20 gene [Source:MGI Symbol;Acc:MGI:1914543]	0.0144235	-1.63788	0.999855	2
female	VTA	StdSTVS_vs_StdCtl	ENSMUSG00000099032	Tcf24	10.4343	protein_coding	transcription factor 24 [Source:MGI Symbol;Acc:MGI:3780500]	8.34e-05	-1.54949	0.33812	2
female	VTA	StdSTVS_vs_StdCtl	ENSMUSG00000020651	Slc26a4	279.42	protein_coding	solute carrier family 26	0.00272267	-1.53903	0.999855	2
female	VTA	StdSTVS_vs_StdCtl	ENSMUSG00000020081	Tacr2	7.0213	protein_coding	tachykinin receptor 2 [Source:MGI Symbol;Acc:MGI:98477]	0.0229746	-1.53563	0.999855	2
female	VTA	StdSTVS_vs_StdCtl	ENSMUSG00000020096	Tbata	95.2612	protein_coding	thymus	0.0262256	-1.48248	0.999855	2
female	VTA	StdSTVS_vs_StdCtl	ENSMUSG00000020950	Foxg1	1833.59	protein_coding	forkhead box G1 [Source:MGI Symbol;Acc:MGI:1347464]	2.75e-06	-1.46164	0.0324307	2
female	VTA	StdSTVS_vs_StdCtl	ENSMUSG00000000247	Lhx2	1473.81	protein_coding	LIM homeobox protein 2 [Source:MGI Symbol;Acc:MGI:96785]	4.47e-06	-1.34896	0.0362154	2
female	VTA	StdSTVS_vs_StdCtl	ENSMUSG00000098275	Gm18014	3.5379	processed_pseudogene	predicted gene	0.0360912	-1.34293	0.999855	2
female	VTA	StdSTVS_vs_StdCtl	ENSMUSG00000050074	Spink8	94.5368	protein_coding	serine peptidase inhibitor	0.00599929	-1.33353	0.999855	2
female	VTA	StdSTVS_vs_StdCtl	ENSMUSG00000043807	Ly6g5b	4.78104	protein_coding	lymphocyte antigen 6 complex	0.0174526	-1.27838	0.999855	2
female	VTA	StdSTVS_vs_StdCtl	ENSMUSG00000046593	Tmem215	103.233	protein_coding	transmembrane protein 215 [Source:MGI Symbol;Acc:MGI:2444167]	0.0342358	-1.18672	0.999855	2
female	VTA	StdSTVS_vs_StdCtl	ENSMUSG00000048230	Fbxo43	3.26477	protein_coding	F-box protein 43 [Source:MGI Symbol;Acc:MGI:1926053]	0.0136889	-1.17721	0.999855	2
female	VTA	StdSTVS_vs_StdCtl	ENSMUSG00000068037	Mas1	594.152	protein_coding	MAS1 oncogene [Source:MGI Symbol;Acc:MGI:96918]	0.000766883	-1.14052	0.999855	2
female	VTA	StdSTVS_vs_StdCtl	ENSMUSG00000095562	Gm21887	15.3128	protein_coding	predicted gene	0.00884429	-1.12764	0.999855	2
female	VTA	StdSTVS_vs_StdCtl	ENSMUSG00000078137	Ankrd63	2059.32	protein_coding	ankyrin repeat domain 63 [Source:MGI Symbol;Acc:MGI:2686183]	0.00454032	-1.08881	0.999855	2
female	VTA	StdSTVS_vs_StdCtl	ENSMUSG00000087253	Gm12043	7.21918	processed_transcript	predicted gene 12043 [Source:MGI Symbol;Acc:MGI:3651843]	0.00285229	-1.08792	0.999855	2
female	VTA	StdSTVS_vs_StdCtl	ENSMUSG00000050195	Scd4	16.2343	protein_coding	stearoyl-coenzyme A desaturase 4 [Source:MGI Symbol;Acc:MGI:2670997]	0.0233578	-1.08063	0.999855	2
female	VTA	StdSTVS_vs_StdCtl	ENSMUSG00000036185	Sapcd1	4.22505	protein_coding	suppressor APC domain containing 1 [Source:MGI Symbol;Acc:MGI:2388100]	0.0240657	-1.07022	0.999855	2
female	VTA	StdSTVS_vs_StdCtl	ENSMUSG00000037579	Kcnh3	3883.01	protein_coding	potassium voltage-gated channel	0.000162671	-1.05744	0.585924	2
female	VTA	StdSTVS_vs_StdCtl	ENSMUSG00000075425	Gm13547	9.17866	protein_coding	predicted gene 13547 [Source:MGI Symbol;Acc:MGI:3650473]	0.00419026	-1.03657	0.999855	2
female	VTA	StdSTVS_vs_StdCtl	ENSMUSG00000019230	Lhx9	146.581	protein_coding	LIM homeobox protein 9 [Source:MGI Symbol;Acc:MGI:1316721]	0.0330962	-1.0168	0.999855	2
female	VTA	StdSTVS_vs_StdCtl	ENSMUSG00000059213	Ddn	32051.1	protein_coding	dendrin [Source:MGI Symbol;Acc:MGI:108101]	0.000850471	-0.988787	0.999855	2
female	VTA	StdSTVS_vs_StdCtl	ENSMUSG00000059456	Ptk2b	13444.4	protein_coding	PTK2 protein tyrosine kinase 2 beta [Source:MGI Symbol;Acc:MGI:104908]	3.72e-05	-0.937144	0.20079	2
female	VTA	StdSTVS_vs_StdCtl	ENSMUSG00000090817	Gm4450	10.4806	protein_coding	predicted gene 4450 [Source:MGI Symbol;Acc:MGI:3782634]	0.0425809	-0.91387	0.999855	2
female	VTA	StdSTVS_vs_StdCtl	ENSMUSG00000047911	Npm2	9.53455	protein_coding	nucleophosmin/nucleoplasmin 2 [Source:MGI Symbol;Acc:MGI:1890811]	0.00801545	-0.892726	0.999855	2
female	VTA	StdSTVS_vs_StdCtl	ENSMUSG00000048562	Sp8	42.8757	protein_coding	trans-acting transcription factor 8 [Source:MGI Symbol;Acc:MGI:2443471]	0.040634	-0.882612	0.999855	2
female	VTA	StdSTVS_vs_StdCtl	ENSMUSG00000026969	Fam166a	11.2886	protein_coding	family with sequence similarity 166	0.0212238	-0.878459	0.999855	2
female	VTA	StdSTVS_vs_StdCtl	ENSMUSG00000046215	Rprml	1083.29	protein_coding	reprimo-like [Source:MGI Symbol;Acc:MGI:2144486]	0.00071692	-0.866603	0.999855	2
female	VTA	StdSTVS_vs_StdCtl	ENSMUSG00000031004	Mki67	88.5973	protein_coding	antigen identified by monoclonal antibody Ki 67 [Source:MGI Symbol;Acc:MGI:106035]	0.0134912	-0.859027	0.999855	2
female	VTA	StdSTVS_vs_StdCtl	ENSMUSG00000043144	Aqp6	7.67561	protein_coding	aquaporin 6 [Source:MGI Symbol;Acc:MGI:1341204]	0.0459198	-0.858775	0.999855	2
female	VTA	StdSTVS_vs_StdCtl	ENSMUSG00000091034	Gm17660	4.91891	protein_coding	predicted gene	0.0281992	-0.855989	0.999855	2
female	VTA	StdSTVS_vs_StdCtl	ENSMUSG00000007030	Vwa7	51.9607	protein_coding	von Willebrand factor A domain containing 7 [Source:MGI Symbol;Acc:MGI:1306798]	0.0372844	-0.806557	0.999855	2
female	VTA	StdSTVS_vs_StdCtl	ENSMUSG00000050957	Insl6	7.09689	protein_coding	insulin-like 6 [Source:MGI Symbol;Acc:MGI:1351595]	0.023663	-0.7908	0.999855	2
female	VTA	StdSTVS_vs_StdCtl	ENSMUSG00000079671	2610203C22Rik	53.27	processed_transcript	RIKEN cDNA 2610203C22 gene [Source:MGI Symbol;Acc:MGI:1919731]	0.00610372	-0.784871	0.999855	2
female	VTA	StdSTVS_vs_StdCtl	ENSMUSG00000024883	Rin1	2250.34	protein_coding	Ras and Rab interactor 1 [Source:MGI Symbol;Acc:MGI:2385695]	0.000206418	-0.782598	0.669144	2
female	VTA	StdSTVS_vs_StdCtl	ENSMUSG00000090124	Ugt1a7c	11.8025	protein_coding	UDP glucuronosyltransferase 1 family	0.034252	-0.772227	0.999855	2
female	VTA	StdSTVS_vs_StdCtl	ENSMUSG00000085664	Atxn7l1os2	8.10468	processed_transcript	ataxin 7-like 1	0.0495393	-0.77045	0.999855	2
female	VTA	StdSTVS_vs_StdCtl	ENSMUSG00000060727	Gm12571	8.93193	processed_pseudogene	predicted gene 12571 [Source:MGI Symbol;Acc:MGI:3649675]	0.0360056	-0.762243	0.999855	2
female	VTA	StdSTVS_vs_StdCtl	ENSMUSG00000029054	Gabrd	1352.19	protein_coding	gamma-aminobutyric acid (GABA) A receptor	0.0149641	-0.745051	0.999855	2
female	VTA	StdSTVS_vs_StdCtl	ENSMUSG00000041730	Prrxl1	4.2112	protein_coding	paired related homeobox protein-like 1 [Source:MGI Symbol;Acc:MGI:2148204]	0.0316444	-0.739716	0.999855	2
female	VTA	StdSTVS_vs_StdCtl	ENSMUSG00000027376	Prom2	14.2084	protein_coding	prominin 2 [Source:MGI Symbol;Acc:MGI:2138997]	0.0154101	-0.731683	0.999855	2
female	VTA	StdSTVS_vs_StdCtl	ENSMUSG00000039518	Cdsn	25.0547	protein_coding	corneodesmosin [Source:MGI Symbol;Acc:MGI:3505689]	0.0491995	-0.731202	0.999855	2
female	VTA	StdSTVS_vs_StdCtl	ENSMUSG00000052087	Rgs14	1606.6	protein_coding	regulator of G-protein signaling 14 [Source:MGI Symbol;Acc:MGI:1859709]	0.000618571	-0.726429	0.999855	2
female	VTA	StdSTVS_vs_StdCtl	ENSMUSG00000045231	BC106179	15.5074	protein_coding	cDNA sequence BC106179 [Source:MGI Symbol;Acc:MGI:3702726]	0.00448704	-0.717488	0.999855	2
female	VTA	StdSTVS_vs_StdCtl	ENSMUSG00000072244	Trim6	9.01067	protein_coding	tripartite motif-containing 6 [Source:MGI Symbol;Acc:MGI:2137352]	0.0373711	-0.6633	0.999855	2
female	VTA	StdSTVS_vs_StdCtl	ENSMUSG00000032373	Car12	1044.97	protein_coding	carbonic anyhydrase 12 [Source:MGI Symbol;Acc:MGI:1923709]	0.0298256	-0.658254	0.999855	2
female	VTA	StdSTVS_vs_StdCtl	ENSMUSG00000045288	Ush1g	30.9527	protein_coding	Usher syndrome 1G [Source:MGI Symbol;Acc:MGI:2450757]	0.0086459	-0.647803	0.999855	2
female	VTA	StdSTVS_vs_StdCtl	ENSMUSG00000040533	Matn1	11.1353	protein_coding	matrilin 1	0.0422915	-0.645511	0.999855	2
female	VTA	StdSTVS_vs_StdCtl	ENSMUSG00000041911	Dlx1	734.619	protein_coding	distal-less homeobox 1 [Source:MGI Symbol;Acc:MGI:94901]	0.0207051	-0.644089	0.999855	2
female	VTA	StdSTVS_vs_StdCtl	ENSMUSG00000097487	Ptges3l	23.5605	protein_coding	prostaglandin E synthase 3 (cytosolic)-like [Source:MGI Symbol;Acc:MGI:1916146]	0.0382174	-0.643081	0.999855	2
female	VTA	StdSTVS_vs_StdCtl	ENSMUSG00000028631	Kcnq4	199.277	protein_coding	potassium voltage-gated channel	0.000483059	-0.627104	0.999855	2
female	VTA	StdSTVS_vs_StdCtl	ENSMUSG00000043822	Adamtsl5	153.299	protein_coding	ADAMTS-like 5 [Source:MGI Symbol;Acc:MGI:1913798]	0.0345902	-0.62002	0.999855	2
female	VTA	StdSTVS_vs_StdCtl	ENSMUSG00000032807	Alox12b	95.4551	protein_coding	arachidonate 12-lipoxygenase	0.0171773	-0.615483	0.999855	2
female	VTA	StdSTVS_vs_StdCtl	ENSMUSG00000040694	Apobec2	9.72828	protein_coding	apolipoprotein B mRNA editing enzyme	0.0435955	-0.597674	0.999855	2
female	VTA	StdSTVS_vs_StdCtl	ENSMUSG00000024871	Doc2g	32.4631	protein_coding	double C2	0.00778665	-0.593629	0.999855	2
female	VTA	StdSTVS_vs_StdCtl	ENSMUSG00000033730	Egr3	1447.15	protein_coding	early growth response 3 [Source:MGI Symbol;Acc:MGI:1306780]	0.0270124	-0.585849	0.999855	2
female	VTA	StdSTVS_vs_StdCtl	ENSMUSG00000000440	Pparg	66.3402	protein_coding	peroxisome proliferator activated receptor gamma [Source:MGI Symbol;Acc:MGI:97747]	0.0266183	-0.573186	0.999855	2
female	VTA	StdSTVS_vs_StdCtl	ENSMUSG00000104117	RP23-152I6.3	26.1041	processed_transcript		0.00606386	-0.573053	0.999855	2
female	VTA	StdSTVS_vs_StdCtl	ENSMUSG00000033470	Cysltr2	13.616	protein_coding	cysteinyl leukotriene receptor 2 [Source:MGI Symbol;Acc:MGI:1917336]	0.0302619	-0.570476	0.999855	2
female	VTA	StdSTVS_vs_StdCtl	ENSMUSG00000046318	Ccbe1	371.116	protein_coding	collagen and calcium binding EGF domains 1 [Source:MGI Symbol;Acc:MGI:2445053]	0.0311557	-0.568566	0.999855	2
female	VTA	StdSTVS_vs_StdCtl	ENSMUSG00000040164	Kcns1	319.021	protein_coding	K+ voltage-gated channel	0.000673372	-0.556963	0.999855	2
female	VTA	StdSTVS_vs_StdCtl	ENSMUSG00000047986	Palm3	78.8107	protein_coding	paralemmin 3 [Source:MGI Symbol;Acc:MGI:1921587]	0.0139149	-0.540113	0.999855	2
female	VTA	StdSTVS_vs_StdCtl	ENSMUSG00000034959	5031414D18Rik	44.7659	protein_coding	RIKEN cDNA 5031414D18 gene [Source:MGI Symbol;Acc:MGI:2685590]	0.00865159	-0.535969	0.999855	2
female	VTA	StdSTVS_vs_StdCtl	ENSMUSG00000072844	G530011O06Rik	102.28	processed_transcript	RIKEN cDNA G530011O06 gene [Source:MGI Symbol;Acc:MGI:3603513]	0.0305154	-0.534693	0.999855	2
female	VTA	StdSTVS_vs_StdCtl	ENSMUSG00000028214	Gem	48.774	protein_coding	GTP binding protein (gene overexpressed in skeletal muscle) [Source:MGI Symbol;Acc:MGI:99844]	0.0293406	-0.524353	0.999855	2
female	VTA	StdSTVS_vs_StdCtl	ENSMUSG00000027270	Lamp5	2480	protein_coding	lysosomal-associated membrane protein family	0.03884	-0.523365	0.999855	2
female	VTA	StdSTVS_vs_StdCtl	ENSMUSG00000020396	Nefh	4489.09	protein_coding	neurofilament	0.0405991	-0.523031	0.999855	2
female	VTA	StdSTVS_vs_StdCtl	ENSMUSG00000037613	Tnfrsf23	38.9971	protein_coding	tumor necrosis factor receptor superfamily	0.0189025	-0.520156	0.999855	2
female	VTA	StdSTVS_vs_StdCtl	ENSMUSG00000026622	Nek2	40.3771	protein_coding	NIMA (never in mitosis gene a)-related expressed kinase 2 [Source:MGI Symbol;Acc:MGI:109359]	0.0454351	-0.519738	0.999855	2
female	VTA	StdSTVS_vs_StdCtl	ENSMUSG00000050592	Fam78a	187.731	protein_coding	family with sequence similarity 78	0.0111179	-0.518807	0.999855	2
female	VTA	StdSTVS_vs_StdCtl	ENSMUSG00000047821	Trim16	97.0006	protein_coding	tripartite motif-containing 16 [Source:MGI Symbol;Acc:MGI:2137356]	0.0087492	-0.518097	0.999855	2
female	VTA	StdSTVS_vs_StdCtl	ENSMUSG00000062785	Kcnc3	3670.26	protein_coding	potassium voltage gated channel	0.00299939	-0.517483	0.999855	2
female	VTA	StdSTVS_vs_StdCtl	ENSMUSG00000044199	S1pr4	17.1079	protein_coding	sphingosine-1-phosphate receptor 4 [Source:MGI Symbol;Acc:MGI:1333809]	0.0408678	-0.515232	0.999855	2
female	VTA	StdSTVS_vs_StdCtl	ENSMUSG00000022054	Nefm	8235.16	protein_coding	neurofilament	0.0421907	-0.512294	0.999855	2
female	VTA	StdSTVS_vs_StdCtl	ENSMUSG00000022237	Ankrd33b	2821.78	protein_coding	ankyrin repeat domain 33B [Source:MGI Symbol;Acc:MGI:1917904]	0.0136309	-0.510971	0.999855	2
female	VTA	StdSTVS_vs_StdCtl	ENSMUSG00000025257	Ribc1	18.5878	protein_coding	RIB43A domain with coiled-coils 1 [Source:MGI Symbol;Acc:MGI:1913861]	0.0321305	-0.506813	0.999855	2
female	VTA	StdSTVS_vs_StdCtl	ENSMUSG00000030607	Acan	147.198	protein_coding	aggrecan [Source:MGI Symbol;Acc:MGI:99602]	0.00573233	-0.499296	0.999855	2
female	VTA	StdSTVS_vs_StdCtl	ENSMUSG00000050511	Oprd1	662.968	protein_coding	opioid receptor	0.00653425	-0.493738	0.999855	2
female	VTA	StdSTVS_vs_StdCtl	ENSMUSG00000029055	Plch2	2357.12	protein_coding	phospholipase C	0.0220795	-0.493287	0.999855	2
female	VTA	StdSTVS_vs_StdCtl	ENSMUSG00000031548	Sfrp1	360.48	protein_coding	secreted frizzled-related protein 1 [Source:MGI Symbol;Acc:MGI:892014]	0.0452894	-0.481337	0.999855	2
female	VTA	StdSTVS_vs_StdCtl	ENSMUSG00000029359	Tesc	1215.59	protein_coding	tescalcin [Source:MGI Symbol;Acc:MGI:1930803]	0.0347436	-0.47846	0.999855	2
female	VTA	StdSTVS_vs_StdCtl	ENSMUSG00000068220	Lgals1	271.506	protein_coding	lectin	0.0362025	-0.477786	0.999855	2
female	VTA	StdSTVS_vs_StdCtl	ENSMUSG00000079547	H2-DMb1	38.9733	protein_coding	histocompatibility 2	0.0334904	-0.47742	0.999855	2
female	VTA	StdSTVS_vs_StdCtl	ENSMUSG00000086714	0610009E02Rik	18.858	processed_transcript	RIKEN cDNA 0610009E02 gene [Source:MGI Symbol;Acc:MGI:3698435]	0.0450213	-0.473529	0.999855	2
female	VTA	StdSTVS_vs_StdCtl	ENSMUSG00000051844	B230319C09Rik	17.3726	processed_transcript	RIKEN cDNA B230319C09 gene [Source:MGI Symbol;Acc:MGI:2444713]	0.0260347	-0.472208	0.999855	2
female	VTA	StdSTVS_vs_StdCtl	ENSMUSG00000021866	Anxa11	263.506	protein_coding	annexin A11 [Source:MGI Symbol;Acc:MGI:108481]	0.00849103	-0.471571	0.999855	2
female	VTA	StdSTVS_vs_StdCtl	ENSMUSG00000070336	Fbxo47	27.4917	protein_coding	F-box protein 47 [Source:MGI Symbol;Acc:MGI:1920223]	0.0132618	-0.469428	0.999855	2
female	VTA	StdSTVS_vs_StdCtl	ENSMUSG00000025650	Col7a1	77.4873	protein_coding	collagen	0.0380647	-0.468167	0.999855	2
female	VTA	StdSTVS_vs_StdCtl	ENSMUSG00000027296	Itpka	4343.05	protein_coding	inositol 1	0.011784	-0.461354	0.999855	2
female	VTA	StdSTVS_vs_StdCtl	ENSMUSG00000050138	Kcnk12	313.228	protein_coding	potassium channel	0.0141931	-0.450877	0.999855	2
female	VTA	StdSTVS_vs_StdCtl	ENSMUSG00000029337	Fgf5	64.0186	protein_coding	fibroblast growth factor 5 [Source:MGI Symbol;Acc:MGI:95519]	0.0238029	-0.44989	0.999855	2
female	VTA	StdSTVS_vs_StdCtl	ENSMUSG00000025366	Esyt1	416.744	protein_coding	extended synaptotagmin-like protein 1 [Source:MGI Symbol;Acc:MGI:1344426]	0.0206993	-0.449329	0.999855	2
female	VTA	StdSTVS_vs_StdCtl	ENSMUSG00000022055	Nefl	11084.2	protein_coding	neurofilament	0.0241189	-0.438257	0.999855	2
female	VTA	StdSTVS_vs_StdCtl	ENSMUSG00000032773	Chrm1	5276.98	protein_coding	cholinergic receptor	0.00631289	-0.435933	0.999855	2
female	VTA	StdSTVS_vs_StdCtl	ENSMUSG00000027347	Rasgrp1	15397.3	protein_coding	RAS guanyl releasing protein 1 [Source:MGI Symbol;Acc:MGI:1314635]	0.00719089	-0.431417	0.999855	2
female	VTA	StdSTVS_vs_StdCtl	ENSMUSG00000043639	Rbm20	129.072	protein_coding	RNA binding motif protein 20 [Source:MGI Symbol;Acc:MGI:1920963]	0.0279727	-0.427488	0.999855	2
female	VTA	StdSTVS_vs_StdCtl	ENSMUSG00000035105	Egln3	231.673	protein_coding	egl-9 family hypoxia-inducible factor 3 [Source:MGI Symbol;Acc:MGI:1932288]	0.0364219	-0.411912	0.999855	2
female	VTA	StdSTVS_vs_StdCtl	ENSMUSG00000035873	Pawr	66.485	protein_coding	PRKC	0.0428646	-0.404757	0.999855	2
female	VTA	StdSTVS_vs_StdCtl	ENSMUSG00000056427	Slit3	1672	protein_coding	slit homolog 3 (Drosophila) [Source:MGI Symbol;Acc:MGI:1315202]	0.0172759	-0.396802	0.999855	2
female	VTA	StdSTVS_vs_StdCtl	ENSMUSG00000033788	Dysf	220.659	protein_coding	dysferlin [Source:MGI Symbol;Acc:MGI:1349385]	0.0483676	-0.39641	0.999855	2
female	VTA	StdSTVS_vs_StdCtl	ENSMUSG00000040690	Col16a1	519.424	protein_coding	collagen	0.0445731	-0.392726	0.999855	2
female	VTA	StdSTVS_vs_StdCtl	ENSMUSG00000032261	Sh3bgrl2	1364.13	protein_coding	SH3 domain binding glutamic acid-rich protein like 2 [Source:MGI Symbol;Acc:MGI:1915350]	0.0183114	-0.392565	0.999855	2
female	VTA	StdSTVS_vs_StdCtl	ENSMUSG00000035168	Tanc1	1444.94	protein_coding	tetratricopeptide repeat	0.0114283	-0.391725	0.999855	2
female	VTA	StdSTVS_vs_StdCtl	ENSMUSG00000029307	Dmp1	145.027	protein_coding	dentin matrix protein 1 [Source:MGI Symbol;Acc:MGI:94910]	0.0340265	-0.389695	0.999855	2
female	VTA	StdSTVS_vs_StdCtl	ENSMUSG00000047976	Kcna1	7023.54	protein_coding	potassium voltage-gated channel	0.0112344	-0.389636	0.999855	2
female	VTA	StdSTVS_vs_StdCtl	ENSMUSG00000022816	Fstl1	1139.11	protein_coding	follistatin-like 1 [Source:MGI Symbol;Acc:MGI:102793]	0.00893808	-0.384638	0.999855	2
female	VTA	StdSTVS_vs_StdCtl	ENSMUSG00000042622	Maff	33.7001	protein_coding	v-maf musculoaponeurotic fibrosarcoma oncogene family	0.0249314	-0.381731	0.999855	2
female	VTA	StdSTVS_vs_StdCtl	ENSMUSG00000064141	Zfp69	35.7974	protein_coding	zinc finger protein 69 [Source:MGI Symbol;Acc:MGI:107794]	0.0448348	-0.380076	0.999855	2
female	VTA	StdSTVS_vs_StdCtl	ENSMUSG00000034327	Kctd9	796.019	protein_coding	potassium channel tetramerisation domain containing 9 [Source:MGI Symbol;Acc:MGI:2145579]	0.0174806	-0.379814	0.999855	2
female	VTA	StdSTVS_vs_StdCtl	ENSMUSG00000020258	Glyctk	68.8474	protein_coding	glycerate kinase [Source:MGI Symbol;Acc:MGI:2444085]	0.0222032	0.430607	0.999855	2
female	VTA	StdSTVS_vs_StdCtl	ENSMUSG00000046750	BC089491	33.9624	protein_coding	cDNA sequence BC089491 [Source:MGI Symbol;Acc:MGI:3608324]	0.0355478	0.430756	0.999855	2
female	VTA	StdSTVS_vs_StdCtl	ENSMUSG00000090061	Nwd2	1989.78	protein_coding	NACHT and WD repeat domain containing 2 [Source:MGI Symbol;Acc:MGI:1920464]	0.0177384	0.432526	0.999855	2
female	VTA	StdSTVS_vs_StdCtl	ENSMUSG00000046167	Gldn	76.6364	protein_coding	gliomedin [Source:MGI Symbol;Acc:MGI:2388361]	0.0260068	0.436867	0.999855	2
female	VTA	StdSTVS_vs_StdCtl	ENSMUSG00000019874	Fabp7	727.999	protein_coding	fatty acid binding protein 7	0.00856928	0.441237	0.999855	2
female	VTA	StdSTVS_vs_StdCtl	ENSMUSG00000087184	Gm11650	28.891	processed_transcript	predicted gene 11650 [Source:MGI Symbol;Acc:MGI:3650132]	0.0142507	0.4505	0.999855	2
female	VTA	StdSTVS_vs_StdCtl	ENSMUSG00000029195	Klb	16.3723	protein_coding	klotho beta [Source:MGI Symbol;Acc:MGI:1932466]	0.0414336	0.490578	0.999855	2
female	VTA	StdSTVS_vs_StdCtl	ENSMUSG00000083811	Gm13071	22.5159	processed_pseudogene	predicted gene 13071 [Source:MGI Symbol;Acc:MGI:3651971]	0.020488	0.491763	0.999855	2
female	VTA	StdSTVS_vs_StdCtl	ENSMUSG00000074476	Spc24	34.2242	protein_coding	SPC24	0.0393887	0.511815	0.999855	2
female	VTA	StdSTVS_vs_StdCtl	ENSMUSG00000078444	Gm10941	11.0333	protein_coding	predicted gene 10941 [Source:MGI Symbol;Acc:MGI:3779151]	0.0463604	0.522975	0.999855	2
female	VTA	StdSTVS_vs_StdCtl	ENSMUSG00000001558	Klhl10	17.5187	protein_coding	kelch-like 10 [Source:MGI Symbol;Acc:MGI:2181067]	0.0200229	0.56579	0.999855	2
female	VTA	StdSTVS_vs_StdCtl	ENSMUSG00000002384	Bmp8b	8.77776	protein_coding	bone morphogenetic protein 8b [Source:MGI Symbol;Acc:MGI:107335]	0.035392	0.577061	0.999855	2
female	VTA	StdSTVS_vs_StdCtl	ENSMUSG00000022236	Ropn1l	14.2336	protein_coding	ropporin 1-like [Source:MGI Symbol;Acc:MGI:2182357]	0.0183725	0.584964	0.999855	2
female	VTA	StdSTVS_vs_StdCtl	ENSMUSG00000037577	Ephx3	12.1779	protein_coding	epoxide hydrolase 3 [Source:MGI Symbol;Acc:MGI:1919182]	0.0192997	0.646896	0.999855	2
female	VTA	StdSTVS_vs_StdCtl	ENSMUSG00000031283	Chrdl1	371.506	protein_coding	chordin-like 1 [Source:MGI Symbol;Acc:MGI:1933172]	0.0271727	0.655846	0.999855	2
female	VTA	StdSTVS_vs_StdCtl	ENSMUSG00000085783	Gm9816	10.5928	processed_pseudogene	predicted pseudogene 9816 [Source:MGI Symbol;Acc:MGI:3704465]	0.02563	0.753716	0.999855	2
female	VTA	StdSTVS_vs_StdCtl	ENSMUSG00000027643	Ghrh	4.50223	protein_coding	growth hormone releasing hormone [Source:MGI Symbol;Acc:MGI:95709]	0.0380009	0.780369	0.999855	2
female	VTA	StdSTVS_vs_StdCtl	ENSMUSG00000095217	Hist1h2bn	5.09007	protein_coding	histone cluster 1	0.0248107	0.793071	0.999855	2
female	VTA	StdSTVS_vs_StdCtl	ENSMUSG00000033182	Kbtbd12	9.00176	protein_coding	kelch repeat and BTB (POZ) domain containing 12 [Source:MGI Symbol;Acc:MGI:1918481]	0.0475622	0.794942	0.999855	2
female	VTA	StdSTVS_vs_StdCtl	ENSMUSG00000028417	Tal2	6.67525	protein_coding	T cell acute lymphocytic leukemia 2 [Source:MGI Symbol;Acc:MGI:99540]	0.0225964	0.822353	0.999855	2
female	VTA	StdSTVS_vs_StdCtl	ENSMUSG00000003477	Inmt	31.8167	protein_coding	indolethylamine N-methyltransferase [Source:MGI Symbol;Acc:MGI:102963]	0.041114	0.862085	0.999855	2
female	VTA	StdSTVS_vs_StdCtl	ENSMUSG00000007480	Mc5r	7.50574	protein_coding	melanocortin 5 receptor [Source:MGI Symbol;Acc:MGI:99420]	0.0106079	0.878468	0.999855	2
female	VTA	StdSTVS_vs_StdCtl	ENSMUSG00000020787	P2rx1	15.7351	protein_coding	purinergic receptor P2X	0.0131488	0.929709	0.999855	2
female	VTA	StdSTVS_vs_StdCtl	ENSMUSG00000086604	Gm15510	5.42568	processed_transcript	predicted gene 15510 [Source:MGI Symbol;Acc:MGI:3782958]	0.00895261	0.929786	0.999855	2
female	VTA	StdSTVS_vs_StdCtl	ENSMUSG00000083579	Gm15538	10.9947	processed_pseudogene	predicted gene 15538 [Source:MGI Symbol;Acc:MGI:3782986]	0.0173165	0.987914	0.999855	2
female	VTA	StdSTVS_vs_StdCtl	ENSMUSG00000069919	Hba-a1	646.586	protein_coding	hemoglobin alpha	0.0483867	0.995946	0.999855	2
female	VTA	StdSTVS_vs_StdCtl	ENSMUSG00000046694	Fam46b	5.03934	protein_coding	family with sequence similarity 46	0.0241524	0.999058	0.999855	2
female	VTA	StdSTVS_vs_StdCtl	ENSMUSG00000053182	Gm609	7.36158	protein_coding	predicted gene 609 [Source:MGI Symbol;Acc:MGI:2685455]	0.00202542	1.0397	0.999855	2
female	VTA	StdSTVS_vs_StdCtl	ENSMUSG00000069917	Hba-a2	461.205	protein_coding	hemoglobin alpha	0.0300564	1.09803	0.999855	2
female	VTA	StdSTVS_vs_StdCtl	ENSMUSG00000025270	Alas2	92.5466	protein_coding	aminolevulinic acid synthase 2	0.0182606	1.13741	0.999855	2
female	VTA	StdSTVS_vs_StdCtl	ENSMUSG00000098092	Gm2076	2.45091	processed_pseudogene	predicted gene 2076 [Source:MGI Symbol;Acc:MGI:3780243]	0.0338334	1.19213	0.999855	2
female	VTA	StdSTVS_vs_StdCtl	ENSMUSG00000037167	Spaca5	2.35464	protein_coding	sperm acrosome associated 5 [Source:MGI Symbol;Acc:MGI:2685564]	0.0484131	1.22742	0.999855	2
female	VTA	StdSTVS_vs_StdCtl	ENSMUSG00000052305	Hbb-bs	993.222	protein_coding	hemoglobin	0.0161007	1.23089	0.999855	2
female	VTA	StdSTVS_vs_StdCtl	ENSMUSG00000090231	Cfb	3.93985	protein_coding	complement factor B [Source:MGI Symbol;Acc:MGI:105975]	0.0280281	1.2432	0.999855	2
female	VTA	StdSTVS_vs_StdCtl	ENSMUSG00000005763	Cd247	2.90345	protein_coding	CD247 antigen [Source:MGI Symbol;Acc:MGI:88334]	0.0408532	1.29549	0.999855	2
female	VTA	StdSTVS_vs_StdCtl	ENSMUSG00000034829	Nxnl1	3.11927	protein_coding	nucleoredoxin-like 1 [Source:MGI Symbol;Acc:MGI:1924446]	0.0214754	1.3131	0.999855	2
female	VTA	StdSTVS_vs_StdCtl	ENSMUSG00000038598	AI481877	3.70737	protein_coding	expressed sequence AI481877 [Source:MGI Symbol;Acc:MGI:2140313]	0.0250167	1.36816	0.999855	2
female	VTA	StdSTVS_vs_StdCtl	ENSMUSG00000055134	9130017K11Rik	20.178	processed_transcript	RIKEN cDNA 9130017K11 gene [Source:MGI Symbol;Acc:MGI:1926030]	0.0169855	1.46238	0.999855	2
female	VTA	StdSTVS_vs_StdCtl	ENSMUSG00000073940	Hbb-bt	207.021	protein_coding	hemoglobin	0.00710777	1.4769	0.999855	2
female	VTA	StdSTVS_vs_StdCtl	ENSMUSG00000087047	1700110K17Rik	3.46662	processed_transcript	RIKEN cDNA 1700110K17 gene [Source:MGI Symbol;Acc:MGI:1920808]	0.0338319	1.67409	0.999855	2
female	VTA	StdSTVS_vs_StdCtl	ENSMUSG00000061330	Gm11361	2.28448	processed_pseudogene	predicted pseudogene 11361 [Source:MGI Symbol;Acc:MGI:3649931]	0.0453818	1.78277	0.999855	2
female	VTA	StdSTVS_vs_StdCtl	ENSMUSG00000052143	Gm9869	2.25337	protein_coding	predicted gene 9869 [Source:MGI Symbol;Acc:MGI:3642719]	0.0165081	1.82176	0.999855	2
female	VTA	StdSTVS_vs_StdCtl	ENSMUSG00000006574	Slc4a1	4.50549	protein_coding	solute carrier family 4 (anion exchanger)	0.00554409	2.42891	0.999855	2
female	PFC	ELS2Ctl_vs_StdCtl	ENSMUSG00000032081	Apoc3	2.67766	protein_coding	apolipoprotein C-III [Source:MGI Symbol;Acc:MGI:88055]	0.00683086	-2.73088	0.999721	2
female	PFC	ELS2Ctl_vs_StdCtl	ENSMUSG00000092622	Khdc3	6.83148	protein_coding	KH domain containing 3	0.0178534	-2.46466	0.999721	2
female	PFC	ELS2Ctl_vs_StdCtl	ENSMUSG00000051682	Treml4	2.27041	protein_coding	triggering receptor expressed on myeloid cells-like 4 [Source:MGI Symbol;Acc:MGI:1923239]	0.02923	-2.34172	0.999721	2
female	PFC	ELS2Ctl_vs_StdCtl	ENSMUSG00000068259	Olfr461	2.41385	protein_coding	olfactory receptor 461 [Source:MGI Symbol;Acc:MGI:3030295]	0.0490892	-2.22307	0.999721	2
female	PFC	ELS2Ctl_vs_StdCtl	ENSMUSG00000063953	Amd2	11.0707	protein_coding	S-adenosylmethionine decarboxylase 2 [Source:MGI Symbol;Acc:MGI:1333111]	0.000851107	-2.17245	0.999721	2
female	PFC	ELS2Ctl_vs_StdCtl	ENSMUSG00000043501	Lgals2	3.35116	protein_coding	lectin	0.0409668	-2.12042	0.999721	2
female	PFC	ELS2Ctl_vs_StdCtl	ENSMUSG00000020226	Slc5a4b	3.2878	protein_coding	solute carrier family 5 (neutral amino acid transporters	0.0395938	-2.02302	0.999721	2
female	PFC	ELS2Ctl_vs_StdCtl	ENSMUSG00000036586	Grifin	4.58818	protein_coding	galectin-related inter-fiber protein [Source:MGI Symbol;Acc:MGI:1925248]	0.00867597	-1.94831	0.999721	2
female	PFC	ELS2Ctl_vs_StdCtl	ENSMUSG00000019787	Trdn	3.14131	protein_coding	triadin [Source:MGI Symbol;Acc:MGI:1924007]	0.028654	-1.92132	0.999721	2
female	PFC	ELS2Ctl_vs_StdCtl	ENSMUSG00000007107	Atp1a4	3.36056	protein_coding	ATPase	0.00961892	-1.88792	0.999721	2
female	PFC	ELS2Ctl_vs_StdCtl	ENSMUSG00000022431	Ribc2	6.77792	protein_coding	RIB43A domain with coiled-coils 2 [Source:MGI Symbol;Acc:MGI:1914997]	0.00383368	-1.8484	0.999721	2
female	PFC	ELS2Ctl_vs_StdCtl	ENSMUSG00000059089	Fcgr4	4.07595	protein_coding	Fc receptor	0.0347344	-1.62285	0.999721	2
female	PFC	ELS2Ctl_vs_StdCtl	ENSMUSG00000072962	Gm16401	3.76549	protein_coding	predicted gene 16401 [Source:MGI Symbol;Acc:MGI:3648398]	0.0284989	-1.46895	0.999721	2
female	PFC	ELS2Ctl_vs_StdCtl	ENSMUSG00000050612	Txndc2	2.29374	protein_coding	thioredoxin domain containing 2 (spermatozoa) [Source:MGI Symbol;Acc:MGI:2389312]	0.0499147	-1.44674	0.999721	2
female	PFC	ELS2Ctl_vs_StdCtl	ENSMUSG00000031766	Slc12a3	7.49914	protein_coding	solute carrier family 12	0.0467302	-1.42587	0.999721	2
female	PFC	ELS2Ctl_vs_StdCtl	ENSMUSG00000037913	Tmem156	3.41861	protein_coding	transmembrane protein 156 [Source:MGI Symbol;Acc:MGI:2685292]	0.0358734	-1.41868	0.999721	2
female	PFC	ELS2Ctl_vs_StdCtl	ENSMUSG00000096169	Gm4461	3.22035	protein_coding	predicted gene 4461 [Source:MGI Symbol;Acc:MGI:3782645]	0.0262017	-1.38508	0.999721	2
female	PFC	ELS2Ctl_vs_StdCtl	ENSMUSG00000047370	Gm7367	4.1362	protein_coding	predicted pseudogene 7367 [Source:MGI Symbol;Acc:MGI:3646404]	0.00359576	-1.33633	0.999721	2
female	PFC	ELS2Ctl_vs_StdCtl	ENSMUSG00000072878	1700123L14Rik	3.03995	protein_coding	RIKEN cDNA 1700123L14 gene [Source:MGI Symbol;Acc:MGI:1925732]	0.0332404	-1.28233	0.999721	2
female	PFC	ELS2Ctl_vs_StdCtl	ENSMUSG00000040528	Milr1	5.75289	protein_coding	mast cell immunoglobulin like receptor 1 [Source:MGI Symbol;Acc:MGI:2685731]	0.0352061	-1.17845	0.999721	2
female	PFC	ELS2Ctl_vs_StdCtl	ENSMUSG00000079017	Ifi27l2a	11.1291	protein_coding	interferon	0.0348214	-1.09743	0.999721	2
female	PFC	ELS2Ctl_vs_StdCtl	ENSMUSG00000015452	Ager	10.9493	protein_coding	advanced glycosylation end product-specific receptor [Source:MGI Symbol;Acc:MGI:893592]	0.0110408	-1.08875	0.999721	2
female	PFC	ELS2Ctl_vs_StdCtl	ENSMUSG00000074569	Gcnt7	11.9232	protein_coding	glucosaminyl (N-acetyl) transferase family member 7 [Source:MGI Symbol;Acc:MGI:3606143]	0.00133724	-1.00876	0.999721	2
female	PFC	ELS2Ctl_vs_StdCtl	ENSMUSG00000022025	Lect1	23.1858	protein_coding	leukocyte cell derived chemotaxin 1 [Source:MGI Symbol;Acc:MGI:1341171]	0.00505059	-0.942014	0.999721	2
female	PFC	ELS2Ctl_vs_StdCtl	ENSMUSG00000071192	Wfikkn1	8.3594	protein_coding	WAP	0.0452294	-0.897642	0.999721	2
female	PFC	ELS2Ctl_vs_StdCtl	ENSMUSG00000087230	Mroh3	10.6158	protein_coding	maestro heat-like repeat family member 3 [Source:MGI Symbol;Acc:MGI:1923672]	0.0482626	-0.877167	0.999721	2
female	PFC	ELS2Ctl_vs_StdCtl	ENSMUSG00000067795	4930444P10Rik	14.766	protein_coding	RIKEN cDNA 4930444P10 gene [Source:MGI Symbol;Acc:MGI:1923049]	0.00995252	-0.873473	0.999721	2
female	PFC	ELS2Ctl_vs_StdCtl	ENSMUSG00000007480	Mc5r	7.50574	protein_coding	melanocortin 5 receptor [Source:MGI Symbol;Acc:MGI:99420]	0.0479396	-0.843649	0.999721	2
female	PFC	ELS2Ctl_vs_StdCtl	ENSMUSG00000020679	Hnf1b	19.0727	protein_coding	HNF1 homeobox B [Source:MGI Symbol;Acc:MGI:98505]	0.00283869	-0.841545	0.999721	2
female	PFC	ELS2Ctl_vs_StdCtl	ENSMUSG00000037801	Iqch	9.79869	protein_coding	IQ motif containing H [Source:MGI Symbol;Acc:MGI:1925500]	0.0487723	-0.816452	0.999721	2
female	PFC	ELS2Ctl_vs_StdCtl	ENSMUSG00000048489	8430408G22Rik	24.8533	protein_coding	RIKEN cDNA 8430408G22 gene [Source:MGI Symbol;Acc:MGI:1918730]	0.0281376	-0.811769	0.999721	2
female	PFC	ELS2Ctl_vs_StdCtl	ENSMUSG00000001281	Itgb7	18.2326	protein_coding	integrin beta 7 [Source:MGI Symbol;Acc:MGI:96616]	0.0141577	-0.780272	0.999721	2
female	PFC	ELS2Ctl_vs_StdCtl	ENSMUSG00000017897	Eya2	88.974	protein_coding	eyes absent 2 homolog (Drosophila) [Source:MGI Symbol;Acc:MGI:109341]	0.0492154	-0.757459	0.999721	2
female	PFC	ELS2Ctl_vs_StdCtl	ENSMUSG00000028457	Atp8b5	17.6887	protein_coding	ATPase	0.0171205	-0.757096	0.999721	2
female	PFC	ELS2Ctl_vs_StdCtl	ENSMUSG00000034872	Gipc3	19.8179	protein_coding	GIPC PDZ domain containing family	0.00663455	-0.748612	0.999721	2
female	PFC	ELS2Ctl_vs_StdCtl	ENSMUSG00000049897	Stkld1	9.95114	protein_coding	serine/threonine kinase-like domain containing 1 [Source:MGI Symbol;Acc:MGI:2685557]	0.047084	-0.720196	0.999721	2
female	PFC	ELS2Ctl_vs_StdCtl	ENSMUSG00000025701	Alox5	26.1488	protein_coding	arachidonate 5-lipoxygenase [Source:MGI Symbol;Acc:MGI:87999]	0.00298358	-0.719717	0.999721	2
female	PFC	ELS2Ctl_vs_StdCtl	ENSMUSG00000055323	Gm9967	10.9604	protein_coding	predicted gene 9967 [Source:MGI Symbol;Acc:MGI:3704300]	0.0494978	-0.710845	0.999721	2
female	PFC	ELS2Ctl_vs_StdCtl	ENSMUSG00000020787	P2rx1	15.7351	protein_coding	purinergic receptor P2X	0.0428152	-0.706974	0.999721	2
female	PFC	ELS2Ctl_vs_StdCtl	ENSMUSG00000039748	Exo1	20.213	protein_coding	exonuclease 1 [Source:MGI Symbol;Acc:MGI:1349427]	0.00717209	-0.693064	0.999721	2
female	PFC	ELS2Ctl_vs_StdCtl	ENSMUSG00000050808	Muc15	17.2879	protein_coding	mucin 15 [Source:MGI Symbol;Acc:MGI:2442110]	0.0188339	-0.689889	0.999721	2
female	PFC	ELS2Ctl_vs_StdCtl	ENSMUSG00000027412	Lpin3	25.0867	protein_coding	lipin 3 [Source:MGI Symbol;Acc:MGI:1891342]	0.0269604	-0.684642	0.999721	2
female	PFC	ELS2Ctl_vs_StdCtl	ENSMUSG00000086361	Gm6569	20.4201	protein_coding	predicted gene 6569 [Source:MGI Symbol;Acc:MGI:3647277]	0.002173	-0.684449	0.999721	2
female	PFC	ELS2Ctl_vs_StdCtl	ENSMUSG00000040987	Mill2	36.1312	protein_coding	MHC I like leukocyte 2 [Source:MGI Symbol;Acc:MGI:2179989]	0.00594621	-0.677293	0.999721	2
female	PFC	ELS2Ctl_vs_StdCtl	ENSMUSG00000042895	Abra	7.13304	protein_coding	actin-binding Rho activating protein [Source:MGI Symbol;Acc:MGI:2444891]	0.0301768	-0.666791	0.999721	2
female	PFC	ELS2Ctl_vs_StdCtl	ENSMUSG00000074004	B3gnt6	21.8909	protein_coding	UDP-GlcNAc:betaGal beta-1	0.0212497	-0.666681	0.999721	2
female	PFC	ELS2Ctl_vs_StdCtl	ENSMUSG00000079388	2610042L04Rik	25.1222	protein_coding	RIKEN cDNA 2610042L04 gene [Source:MGI Symbol;Acc:MGI:1914305]	0.0459663	-0.643377	0.999721	2
female	PFC	ELS2Ctl_vs_StdCtl	ENSMUSG00000066944	4921513D11Rik	20.7298	protein_coding	RIKEN cDNA 4921513D11 gene [Source:MGI Symbol;Acc:MGI:1918173]	0.00711697	-0.637567	0.999721	2
female	PFC	ELS2Ctl_vs_StdCtl	ENSMUSG00000028702	Rad54l	31.6343	protein_coding	RAD54 like (S. cerevisiae) [Source:MGI Symbol;Acc:MGI:894697]	0.00529103	-0.604909	0.999721	2
female	PFC	ELS2Ctl_vs_StdCtl	ENSMUSG00000040084	Bub1b	74.7769	protein_coding	budding uninhibited by benzimidazoles 1 homolog	0.0364207	-0.601724	0.999721	2
female	PFC	ELS2Ctl_vs_StdCtl	ENSMUSG00000025257	Ribc1	18.5878	protein_coding	RIB43A domain with coiled-coils 1 [Source:MGI Symbol;Acc:MGI:1913861]	0.0317265	-0.599649	0.999721	2
female	PFC	ELS2Ctl_vs_StdCtl	ENSMUSG00000074635	3110070M22Rik	23.7601	protein_coding	RIKEN cDNA 3110070M22 gene [Source:MGI Symbol;Acc:MGI:1914554]	0.0209218	-0.589496	0.999721	2
female	PFC	ELS2Ctl_vs_StdCtl	ENSMUSG00000038521	C1s1	28.8408	protein_coding	complement component 1	0.0271192	-0.581702	0.999721	2
female	PFC	ELS2Ctl_vs_StdCtl	ENSMUSG00000020437	Myo1g	19.251	protein_coding	myosin IG [Source:MGI Symbol;Acc:MGI:1927091]	0.0392355	-0.574745	0.999721	2
female	PFC	ELS2Ctl_vs_StdCtl	ENSMUSG00000034394	Lif	25.3331	protein_coding	leukemia inhibitory factor [Source:MGI Symbol;Acc:MGI:96787]	0.0270986	-0.564563	0.999721	2
female	PFC	ELS2Ctl_vs_StdCtl	ENSMUSG00000073761	4933427I04Rik	25.3901	protein_coding	Riken cDNA 4933427I04 gene [Source:MGI Symbol;Acc:MGI:3613760]	0.0200679	-0.557339	0.999721	2
female	PFC	ELS2Ctl_vs_StdCtl	ENSMUSG00000066000	2610305D13Rik	46.6952	protein_coding	RIKEN cDNA 2610305D13 gene [Source:MGI Symbol;Acc:MGI:2148252]	0.0240152	-0.554706	0.999721	2
female	PFC	ELS2Ctl_vs_StdCtl	ENSMUSG00000095681	Gm8281	56.2974	protein_coding	predicted gene	0.0302167	-0.545994	0.999721	2
female	PFC	ELS2Ctl_vs_StdCtl	ENSMUSG00000020424	Gatsl3	89.6644	protein_coding	GATS protein-like 3 [Source:MGI Symbol;Acc:MGI:1919212]	0.00240678	-0.534344	0.999721	2
female	PFC	ELS2Ctl_vs_StdCtl	ENSMUSG00000034607	Pof1b	15.1993	protein_coding	premature ovarian failure 1B [Source:MGI Symbol;Acc:MGI:1916943]	0.0498863	-0.527142	0.999721	2
female	PFC	ELS2Ctl_vs_StdCtl	ENSMUSG00000028068	Iqgap3	24.6199	protein_coding	IQ motif containing GTPase activating protein 3 [Source:MGI Symbol;Acc:MGI:3028642]	0.0413428	-0.526054	0.999721	2
female	PFC	ELS2Ctl_vs_StdCtl	ENSMUSG00000078796	Zfp541	21.3842	protein_coding	zinc finger protein 541 [Source:MGI Symbol;Acc:MGI:3647699]	0.0327493	-0.512423	0.999721	2
female	PFC	ELS2Ctl_vs_StdCtl	ENSMUSG00000065968	Ifitm7	20.0358	protein_coding	interferon induced transmembrane protein 7 [Source:MGI Symbol;Acc:MGI:1921732]	0.0468132	-0.512233	0.999721	2
female	PFC	ELS2Ctl_vs_StdCtl	ENSMUSG00000019232	Etnppl	802.55	protein_coding	ethanolamine phosphate phospholyase [Source:MGI Symbol;Acc:MGI:1919010]	0.026519	-0.506507	0.999721	2
female	PFC	ELS2Ctl_vs_StdCtl	ENSMUSG00000001558	Klhl10	17.5187	protein_coding	kelch-like 10 [Source:MGI Symbol;Acc:MGI:2181067]	0.0498352	-0.506218	0.999721	2
female	PFC	ELS2Ctl_vs_StdCtl	ENSMUSG00000027315	Spint1	113.928	protein_coding	serine protease inhibitor	0.036702	-0.499573	0.999721	2
female	PFC	ELS2Ctl_vs_StdCtl	ENSMUSG00000024338	Psmb8	33.2384	protein_coding	proteasome (prosome	0.0209748	-0.490066	0.999721	2
female	PFC	ELS2Ctl_vs_StdCtl	ENSMUSG00000022768	Ccdc116	74.1612	protein_coding	coiled-coil domain containing 116 [Source:MGI Symbol;Acc:MGI:1924122]	0.00343817	-0.487	0.999721	2
female	PFC	ELS2Ctl_vs_StdCtl	ENSMUSG00000080717	B230307C23Rik	43.0002	protein_coding	RIKEN cDNA B230307C23 gene [Source:MGI Symbol;Acc:MGI:3643396]	0.00567491	-0.476585	0.999721	2
female	PFC	ELS2Ctl_vs_StdCtl	ENSMUSG00000074715	Ccl28	122.04	protein_coding	chemokine (C-C motif) ligand 28 [Source:MGI Symbol;Acc:MGI:1861731]	0.0350187	-0.469229	0.999721	2
female	PFC	ELS2Ctl_vs_StdCtl	ENSMUSG00000002668	Dennd1c	41.4892	protein_coding	DENN/MADD domain containing 1C [Source:MGI Symbol;Acc:MGI:1918035]	0.0284659	-0.464462	0.999721	2
female	PFC	ELS2Ctl_vs_StdCtl	ENSMUSG00000042677	Zc3h12a	26.8444	protein_coding	zinc finger CCCH type containing 12A [Source:MGI Symbol;Acc:MGI:2385891]	0.043189	-0.464141	0.999721	2
female	PFC	ELS2Ctl_vs_StdCtl	ENSMUSG00000057246	BC051142	54.4679	protein_coding	cDNA sequence BC051142 [Source:MGI Symbol;Acc:MGI:3039565]	0.0229059	-0.431856	0.999721	2
female	PFC	ELS2Ctl_vs_StdCtl	ENSMUSG00000052151	Ppap2c	133.606	protein_coding	phosphatidic acid phosphatase type 2C [Source:MGI Symbol;Acc:MGI:1354945]	0.0472659	-0.418689	0.999721	2
female	PFC	ELS2Ctl_vs_StdCtl	ENSMUSG00000026979	Psd4	40.9483	protein_coding	pleckstrin and Sec7 domain containing 4 [Source:MGI Symbol;Acc:MGI:2674093]	0.0416116	-0.407323	0.999721	2
female	PFC	ELS2Ctl_vs_StdCtl	ENSMUSG00000020072	Pbld1	32.9423	protein_coding	phenazine biosynthesis-like protein domain containing 1 [Source:MGI Symbol;Acc:MGI:1915621]	0.0316845	-0.403507	0.999721	2
female	PFC	ELS2Ctl_vs_StdCtl	ENSMUSG00000045322	Tlr9	66.5442	protein_coding	toll-like receptor 9 [Source:MGI Symbol;Acc:MGI:1932389]	0.00779891	-0.397045	0.999721	2
female	PFC	ELS2Ctl_vs_StdCtl	ENSMUSG00000086965	Gm16314	47.1094	protein_coding	predicted gene 16314 [Source:MGI Symbol;Acc:MGI:3833934]	0.01127	-0.39358	0.999721	2
female	PFC	ELS2Ctl_vs_StdCtl	ENSMUSG00000032394	Igdcc3	52.1771	protein_coding	immunoglobulin superfamily	0.0486081	-0.392046	0.999721	2
female	PFC	ELS2Ctl_vs_StdCtl	ENSMUSG00000025407	Gli1	130.08	protein_coding	GLI-Kruppel family member GLI1 [Source:MGI Symbol;Acc:MGI:95727]	0.0471218	-0.384058	0.999721	2
female	PFC	ELS2Ctl_vs_StdCtl	ENSMUSG00000040452	Cdh12	389.236	protein_coding	cadherin 12 [Source:MGI Symbol;Acc:MGI:109503]	0.0330324	0.386077	0.999721	2
female	PFC	ELS2Ctl_vs_StdCtl	ENSMUSG00000091514	Gm17484	36.2821	protein_coding	predicted gene	0.0308453	0.396521	0.999721	2
female	PFC	ELS2Ctl_vs_StdCtl	ENSMUSG00000103442	PCDHA9	53.1924	protein_coding	protocadherin alpha-1 precursor [Source:RefSeq peptide;Acc:NP_473413]	0.0434197	0.419649	0.999721	2
female	PFC	ELS2Ctl_vs_StdCtl	ENSMUSG00000020793	Galr2	22.8598	protein_coding	galanin receptor 2 [Source:MGI Symbol;Acc:MGI:1337018]	0.0219443	0.495463	0.999721	2
female	PFC	ELS2Ctl_vs_StdCtl	ENSMUSG00000026683	Nuf2	50.006	protein_coding	NUF2	0.0406413	0.532651	0.999721	2
female	PFC	ELS2Ctl_vs_StdCtl	ENSMUSG00000039539	Sgcz	91.6396	protein_coding	sarcoglycan zeta [Source:MGI Symbol;Acc:MGI:2388820]	0.00173491	0.638937	0.999721	2
female	PFC	ELS2Ctl_vs_StdCtl	ENSMUSG00000058183	Mmel1	52.5148	protein_coding	membrane metallo-endopeptidase-like 1 [Source:MGI Symbol;Acc:MGI:1351603]	0.0242546	0.682654	0.999721	2
female	PFC	ELS2Ctl_vs_StdCtl	ENSMUSG00000068686	Cd59b	21.8921	protein_coding	CD59b antigen [Source:MGI Symbol;Acc:MGI:1888996]	0.0142376	0.70094	0.999721	2
female	PFC	ELS2Ctl_vs_StdCtl	ENSMUSG00000018776	Slc35g3	8.72024	protein_coding	solute carrier family 35	0.0490834	0.740594	0.999721	2
female	PFC	ELS2Ctl_vs_StdCtl	ENSMUSG00000034460	Six4	43.6472	protein_coding	sine oculis-related homeobox 4 [Source:MGI Symbol;Acc:MGI:106034]	0.0278181	0.769084	0.999721	2
female	PFC	ELS2Ctl_vs_StdCtl	ENSMUSG00000073197	5730507C01Rik	13.0349	protein_coding	RIKEN cDNA 5730507C01 gene [Source:MGI Symbol;Acc:MGI:1917882]	0.0120261	0.788976	0.999721	2
female	PFC	ELS2Ctl_vs_StdCtl	ENSMUSG00000064317	Gm10146	7.67491	protein_coding	predicted gene 10146 [Source:MGI Symbol;Acc:MGI:3704367]	0.0216963	0.878189	0.999721	2
female	PFC	ELS2Ctl_vs_StdCtl	ENSMUSG00000070291	Ddx43	6.46501	protein_coding	DEAD (Asp-Glu-Ala-Asp) box polypeptide 43 [Source:MGI Symbol;Acc:MGI:3642857]	0.0291095	0.902253	0.999721	2
female	PFC	ELS2Ctl_vs_StdCtl	ENSMUSG00000029005	Draxin	26.2173	protein_coding	dorsal inhibitory axon guidance protein [Source:MGI Symbol;Acc:MGI:1917683]	0.037597	0.910498	0.999721	2
female	PFC	ELS2Ctl_vs_StdCtl	ENSMUSG00000052730	Gm5111	7.00685	protein_coding	predicted gene 5111 [Source:MGI Symbol;Acc:MGI:3645688]	0.045511	1.2258	0.999721	2
female	PFC	ELS2Ctl_vs_StdCtl	ENSMUSG00000031981	Capn9	6.50367	protein_coding	calpain 9 [Source:MGI Symbol;Acc:MGI:1920897]	0.0308253	1.23113	0.999721	2
female	PFC	ELS2Ctl_vs_StdCtl	ENSMUSG00000028115	Bnipl	9.99117	protein_coding	BCL2/adenovirus E1B 19kD interacting protein like [Source:MGI Symbol;Acc:MGI:2384749]	0.00673016	1.31058	0.999721	2
female	PFC	ELS2Ctl_vs_StdCtl	ENSMUSG00000032446	Eomes	5.22308	protein_coding	eomesodermin homolog (Xenopus laevis) [Source:MGI Symbol;Acc:MGI:1201683]	0.0365181	1.60818	0.999721	2
female	PFC	ELS2Ctl_vs_StdCtl	ENSMUSG00000051980	Casr	112.432	protein_coding	calcium-sensing receptor [Source:MGI Symbol;Acc:MGI:1351351]	0.0357937	1.67823	0.999721	2
female	PFC	ELS2Ctl_vs_StdCtl	ENSMUSG00000023151	Lrrc69	2.25722	protein_coding	leucine rich repeat containing 69 [Source:MGI Symbol;Acc:MGI:1920564]	0.0162803	1.80607	0.999721	2
female	PFC	ELS2Ctl_vs_StdCtl	ENSMUSG00000057346	Apol9a	2.30964	protein_coding	apolipoprotein L 9a [Source:MGI Symbol;Acc:MGI:3606001]	0.0445725	2.04438	0.999721	2
female	PFC	ELS2Ctl_vs_StdCtl	ENSMUSG00000047828	A730018C14Rik	9.59398	protein_coding	RIKEN cDNA A730018C14 gene [Source:MGI Symbol;Acc:MGI:2442339]	0.0274322	2.20157	0.999721	2
female	PFC	ELS2Ctl_vs_StdCtl	ENSMUSG00000034115	Scn11a	9.72283	protein_coding	sodium channel	0.0115758	2.31274	0.999721	2
female	PFC	ELS2Ctl_vs_StdCtl	ENSMUSG00000051136	Ghsr	99.5309	protein_coding	growth hormone secretagogue receptor [Source:MGI Symbol;Acc:MGI:2441906]	0.0340179	2.36158	0.999721	2
female	PFC	ELS2Ctl_vs_StdCtl	ENSMUSG00000036687	Tmem184a	7.20444	protein_coding	transmembrane protein 184a [Source:MGI Symbol;Acc:MGI:2385897]	0.023589	2.36949	0.999721	2
female	PFC	ELS2Ctl_vs_StdCtl	ENSMUSG00000022705	Drd3	54.6699	protein_coding	dopamine receptor D3 [Source:MGI Symbol;Acc:MGI:94925]	0.0497886	2.47116	0.999721	2
female	PFC	ELS2Ctl_vs_StdCtl	ENSMUSG00000096225	Lhx8	60.7541	protein_coding	LIM homeobox protein 8 [Source:MGI Symbol;Acc:MGI:1096343]	1.41e-23	16.7839	4.58e-19	2
female	PFC	ELS2STVS_vs_StdCtl	ENSMUSG00000069378	Prdm6	11.7438	protein_coding	PR domain containing 6 [Source:MGI Symbol;Acc:MGI:2684938]	0.000108656	-3.89727	0.533227	2
female	PFC	ELS2STVS_vs_StdCtl	ENSMUSG00000048368	Omd	20.0507	protein_coding	osteomodulin [Source:MGI Symbol;Acc:MGI:1350918]	3.72e-05	-3.42851	0.402041	2
female	PFC	ELS2STVS_vs_StdCtl	ENSMUSG00000000303	Cdh1	44.8393	protein_coding	cadherin 1 [Source:MGI Symbol;Acc:MGI:88354]	0.000148041	-3.03599	0.533227	2
female	PFC	ELS2STVS_vs_StdCtl	ENSMUSG00000034127	Tspan8	6.47257	protein_coding	tetraspanin 8 [Source:MGI Symbol;Acc:MGI:2384918]	0.00459299	-3.02406	0.998474	2
female	PFC	ELS2STVS_vs_StdCtl	ENSMUSG00000079507	H2-Q1	15.8179	protein_coding	histocompatibility 2	0.00411286	-2.96986	0.998474	2
female	PFC	ELS2STVS_vs_StdCtl	ENSMUSG00000021950	Anxa8	8.78185	protein_coding	annexin A8 [Source:MGI Symbol;Acc:MGI:1201374]	0.0190919	-2.81222	0.998474	2
female	PFC	ELS2STVS_vs_StdCtl	ENSMUSG00000000157	Itgb2l	2.54466	protein_coding	integrin beta 2-like [Source:MGI Symbol;Acc:MGI:1277979]	0.00848613	-2.69784	0.998474	2
female	PFC	ELS2STVS_vs_StdCtl	ENSMUSG00000026295	Spp2	2.14372	protein_coding	secreted phosphoprotein 2 [Source:MGI Symbol;Acc:MGI:1922646]	0.0178194	-2.63149	0.998474	2
female	PFC	ELS2STVS_vs_StdCtl	ENSMUSG00000036596	Cpz	3.48906	protein_coding	carboxypeptidase Z [Source:MGI Symbol;Acc:MGI:88487]	0.0148576	-2.58646	0.998474	2
female	PFC	ELS2STVS_vs_StdCtl	ENSMUSG00000047298	Kcnv2	3.06	protein_coding	potassium channel	0.0162508	-2.56602	0.998474	2
female	PFC	ELS2STVS_vs_StdCtl	ENSMUSG00000019787	Trdn	3.14131	protein_coding	triadin [Source:MGI Symbol;Acc:MGI:1924007]	0.00694004	-2.55495	0.998474	2
female	PFC	ELS2STVS_vs_StdCtl	ENSMUSG00000026602	Nphs2	6.85806	protein_coding	nephrosis 2	0.00200318	-2.55426	0.998474	2
female	PFC	ELS2STVS_vs_StdCtl	ENSMUSG00000052974	Cyp2f2	6.8794	protein_coding	cytochrome P450	0.0212601	-2.47844	0.998474	2
female	PFC	ELS2STVS_vs_StdCtl	ENSMUSG00000069855	Slc47a2	3.34902	protein_coding	solute carrier family 47	0.0127194	-2.47242	0.998474	2
female	PFC	ELS2STVS_vs_StdCtl	ENSMUSG00000071540	3425401B19Rik	5.20062	protein_coding	RIKEN cDNA 3425401B19 gene [Source:MGI Symbol;Acc:MGI:3588196]	0.00284463	-2.4451	0.998474	2
female	PFC	ELS2STVS_vs_StdCtl	ENSMUSG00000047182	Irs3	5.12338	protein_coding	insulin receptor substrate 3 [Source:MGI Symbol;Acc:MGI:1194882]	0.0044402	-2.4172	0.998474	2
female	PFC	ELS2STVS_vs_StdCtl	ENSMUSG00000010122	Slc47a1	78.3065	protein_coding	solute carrier family 47	0.000723384	-2.2665	0.998474	2
female	PFC	ELS2STVS_vs_StdCtl	ENSMUSG00000018907	Alox12e	3.77981	protein_coding	arachidonate lipoxygenase	0.0463235	-2.2627	0.998474	2
female	PFC	ELS2STVS_vs_StdCtl	ENSMUSG00000005640	Insrr	14.0567	protein_coding	insulin receptor-related receptor [Source:MGI Symbol;Acc:MGI:1346037]	0.0130347	-2.20695	0.998474	2
female	PFC	ELS2STVS_vs_StdCtl	ENSMUSG00000051367	Six1	6.38703	protein_coding	sine oculis-related homeobox 1 [Source:MGI Symbol;Acc:MGI:102780]	0.00611987	-2.17221	0.998474	2
female	PFC	ELS2STVS_vs_StdCtl	ENSMUSG00000072878	1700123L14Rik	3.03995	protein_coding	RIKEN cDNA 1700123L14 gene [Source:MGI Symbol;Acc:MGI:1925732]	0.00151762	-2.15131	0.998474	2
female	PFC	ELS2STVS_vs_StdCtl	ENSMUSG00000079436	Kcnj13	29.8593	protein_coding	potassium inwardly-rectifying channel	0.0414155	-2.13177	0.998474	2
female	PFC	ELS2STVS_vs_StdCtl	ENSMUSG00000038903	Ccdc68	2.2701	protein_coding	coiled-coil domain containing 68 [Source:MGI Symbol;Acc:MGI:3612676]	0.0260627	-2.12912	0.998474	2
female	PFC	ELS2STVS_vs_StdCtl	ENSMUSG00000006014	Prg4	97.9485	protein_coding	proteoglycan 4 (megakaryocyte stimulating factor	0.000175088	-2.10374	0.549274	2
female	PFC	ELS2STVS_vs_StdCtl	ENSMUSG00000063953	Amd2	11.0707	protein_coding	S-adenosylmethionine decarboxylase 2 [Source:MGI Symbol;Acc:MGI:1333111]	0.000704922	-2.08983	0.998474	2
female	PFC	ELS2STVS_vs_StdCtl	ENSMUSG00000022243	Slc45a2	4.75939	protein_coding	solute carrier family 45	0.015442	-2.07744	0.998474	2
female	PFC	ELS2STVS_vs_StdCtl	ENSMUSG00000024134	Six2	8.04032	protein_coding	sine oculis-related homeobox 2 [Source:MGI Symbol;Acc:MGI:102778]	0.00699527	-2.07282	0.998474	2
female	PFC	ELS2STVS_vs_StdCtl	ENSMUSG00000046814	Gchfr	20.5416	protein_coding	GTP cyclohydrolase I feedback regulator [Source:MGI Symbol;Acc:MGI:2443977]	0.00711321	-1.99576	0.998474	2
female	PFC	ELS2STVS_vs_StdCtl	ENSMUSG00000027219	Slc28a2	3.13052	protein_coding	solute carrier family 28 (sodium-coupled nucleoside transporter)	0.00632868	-1.90467	0.998474	2
female	PFC	ELS2STVS_vs_StdCtl	ENSMUSG00000021390	Ogn	210.796	protein_coding	osteoglycin [Source:MGI Symbol;Acc:MGI:109278]	8.67e-05	-1.88416	0.533227	2
female	PFC	ELS2STVS_vs_StdCtl	ENSMUSG00000033080	Vsx1	4.9639	protein_coding	visual system homeobox 1 homolog (zebrafish) [Source:MGI Symbol;Acc:MGI:1890816]	0.0091505	-1.8802	0.998474	2
female	PFC	ELS2STVS_vs_StdCtl	ENSMUSG00000024131	Slc3a1	3.75837	protein_coding	solute carrier family 3	0.00237689	-1.85325	0.998474	2
female	PFC	ELS2STVS_vs_StdCtl	ENSMUSG00000070690	5830473C10Rik	3.28122	protein_coding	RIKEN cDNA 5830473C10 gene [Source:MGI Symbol;Acc:MGI:1923342]	0.0041995	-1.80321	0.998474	2
female	PFC	ELS2STVS_vs_StdCtl	ENSMUSG00000046714	Foxc2	29.6942	protein_coding	forkhead box C2 [Source:MGI Symbol;Acc:MGI:1347481]	0.00438036	-1.78824	0.998474	2
female	PFC	ELS2STVS_vs_StdCtl	ENSMUSG00000048373	Fgfbp1	17.8925	protein_coding	fibroblast growth factor binding protein 1 [Source:MGI Symbol;Acc:MGI:1096350]	0.00685017	-1.7879	0.998474	2
female	PFC	ELS2STVS_vs_StdCtl	ENSMUSG00000050335	Lgals3	12.38	protein_coding	lectin	0.00933653	-1.66976	0.998474	2
female	PFC	ELS2STVS_vs_StdCtl	ENSMUSG00000070332	4933422H20Rik	3.95467	protein_coding	RIKEN cDNA 4933422H20 gene [Source:MGI Symbol;Acc:MGI:3588186]	0.0210373	-1.64603	0.998474	2
female	PFC	ELS2STVS_vs_StdCtl	ENSMUSG00000054988	Agtr1b	3.89526	protein_coding	angiotensin II receptor	0.0256741	-1.63861	0.998474	2
female	PFC	ELS2STVS_vs_StdCtl	ENSMUSG00000032092	Mpzl2	41.5458	protein_coding	myelin protein zero-like 2 [Source:MGI Symbol;Acc:MGI:1289160]	0.00676805	-1.6182	0.998474	2
female	PFC	ELS2STVS_vs_StdCtl	ENSMUSG00000073421	H2-Ab1	29.4548	protein_coding	histocompatibility 2	0.000355068	-1.59565	0.834258	2
female	PFC	ELS2STVS_vs_StdCtl	ENSMUSG00000029843	Slc13a4	337.157	protein_coding	solute carrier family 13 (sodium/sulfate symporters)	0.00492135	-1.52358	0.998474	2
female	PFC	ELS2STVS_vs_StdCtl	ENSMUSG00000055210	Foxd2	10.5212	protein_coding	forkhead box D2 [Source:MGI Symbol;Acc:MGI:1347471]	0.025824	-1.50174	0.998474	2
female	PFC	ELS2STVS_vs_StdCtl	ENSMUSG00000033688	1300017J02Rik	5.1912	protein_coding	RIKEN cDNA 1300017J02 gene [Source:MGI Symbol;Acc:MGI:1919025]	0.015226	-1.48831	0.998474	2
female	PFC	ELS2STVS_vs_StdCtl	ENSMUSG00000038765	Lmx1b	180.282	protein_coding	LIM homeobox transcription factor 1 beta [Source:MGI Symbol;Acc:MGI:1100513]	0.0364174	-1.46881	0.998474	2
female	PFC	ELS2STVS_vs_StdCtl	ENSMUSG00000015090	Ptgds	11306.6	protein_coding	prostaglandin D2 synthase (brain) [Source:MGI Symbol;Acc:MGI:99261]	0.00110188	-1.46566	0.998474	2
female	PFC	ELS2STVS_vs_StdCtl	ENSMUSG00000017897	Eya2	88.974	protein_coding	eyes absent 2 homolog (Drosophila) [Source:MGI Symbol;Acc:MGI:109341]	0.000133392	-1.45048	0.533227	2
female	PFC	ELS2STVS_vs_StdCtl	ENSMUSG00000049409	Prokr1	10.7899	protein_coding	prokineticin receptor 1 [Source:MGI Symbol;Acc:MGI:1929676]	0.0221374	-1.41994	0.998474	2
female	PFC	ELS2STVS_vs_StdCtl	ENSMUSG00000047420	Fam180a	28.882	protein_coding	family with sequence similarity 180	0.00960101	-1.41562	0.998474	2
female	PFC	ELS2STVS_vs_StdCtl	ENSMUSG00000083193	4930595D18Rik	2.84264	protein_coding	RIKEN cDNA 4930595D18 gene [Source:MGI Symbol;Acc:MGI:1925312]	0.0145989	-1.40643	0.998474	2
female	PFC	ELS2STVS_vs_StdCtl	ENSMUSG00000041559	Fmod	363.271	protein_coding	fibromodulin [Source:MGI Symbol;Acc:MGI:1328364]	0.00609086	-1.37608	0.998474	2
female	PFC	ELS2STVS_vs_StdCtl	ENSMUSG00000040966	Slc22a2	18.4107	protein_coding	solute carrier family 22 (organic cation transporter)	0.0426175	-1.3702	0.998474	2
female	PFC	ELS2STVS_vs_StdCtl	ENSMUSG00000056174	Col8a2	96.195	protein_coding	collagen	0.0402589	-1.35345	0.998474	2
female	PFC	ELS2STVS_vs_StdCtl	ENSMUSG00000072962	Gm16401	3.76549	protein_coding	predicted gene 16401 [Source:MGI Symbol;Acc:MGI:3648398]	0.0314276	-1.32253	0.998474	2
female	PFC	ELS2STVS_vs_StdCtl	ENSMUSG00000048852	Gm12185	5.04001	protein_coding	predicted gene 12185 [Source:MGI Symbol;Acc:MGI:3652173]	0.00859938	-1.29852	0.998474	2
female	PFC	ELS2STVS_vs_StdCtl	ENSMUSG00000014603	Alx3	14.4177	protein_coding	aristaless-like homeobox 3 [Source:MGI Symbol;Acc:MGI:1277097]	0.00158242	-1.27777	0.998474	2
female	PFC	ELS2STVS_vs_StdCtl	ENSMUSG00000042655	Fam159b	14.3927	protein_coding	family with sequence similarity 159	0.0148194	-1.24425	0.998474	2
female	PFC	ELS2STVS_vs_StdCtl	ENSMUSG00000103171	DNAJC19	4.15755	protein_coding	Mitochondrial import inner membrane translocase subunit TIM14 [Source:UniProtKB/Swiss-Prot;Acc:Q9CQV7]	0.0293569	-1.23761	0.998474	2
female	PFC	ELS2STVS_vs_StdCtl	ENSMUSG00000070469	Adamtsl3	67.2978	protein_coding	ADAMTS-like 3 [Source:MGI Symbol;Acc:MGI:3028499]	0.00228953	-1.22094	0.998474	2
female	PFC	ELS2STVS_vs_StdCtl	ENSMUSG00000025927	Tfap2b	31.3929	protein_coding	transcription factor AP-2 beta [Source:MGI Symbol;Acc:MGI:104672]	0.0143657	-1.21237	0.998474	2
female	PFC	ELS2STVS_vs_StdCtl	ENSMUSG00000049241	Hcar1	36.1485	protein_coding	hydrocarboxylic acid receptor 1 [Source:MGI Symbol;Acc:MGI:2441671]	0.0124732	-1.20744	0.998474	2
female	PFC	ELS2STVS_vs_StdCtl	ENSMUSG00000078249	Hmga1-rs1	4.84987	protein_coding	high mobility group AT-hook I	0.0273361	-1.20702	0.998474	2
female	PFC	ELS2STVS_vs_StdCtl	ENSMUSG00000044177	Wfikkn2	45.1539	protein_coding	WAP	0.0152206	-1.20161	0.998474	2
female	PFC	ELS2STVS_vs_StdCtl	ENSMUSG00000028036	Ptgfr	28	protein_coding	prostaglandin F receptor [Source:MGI Symbol;Acc:MGI:97796]	0.0167932	-1.1855	0.998474	2
female	PFC	ELS2STVS_vs_StdCtl	ENSMUSG00000082766	1700064H15Rik	2.10748	protein_coding	RIKEN cDNA 1700064H15 gene [Source:MGI Symbol;Acc:MGI:1920674]	0.0484983	-1.17655	0.998474	2
female	PFC	ELS2STVS_vs_StdCtl	ENSMUSG00000031070	Mrgprf	20.6588	protein_coding	MAS-related GPR	0.0231408	-1.16781	0.998474	2
female	PFC	ELS2STVS_vs_StdCtl	ENSMUSG00000030109	Slc6a12	43.0933	protein_coding	solute carrier family 6 (neurotransmitter transporter	0.0363595	-1.16748	0.998474	2
female	PFC	ELS2STVS_vs_StdCtl	ENSMUSG00000047370	Gm7367	4.1362	protein_coding	predicted pseudogene 7367 [Source:MGI Symbol;Acc:MGI:3646404]	0.00572612	-1.15943	0.998474	2
female	PFC	ELS2STVS_vs_StdCtl	ENSMUSG00000025044	Msr1	6.61112	protein_coding	macrophage scavenger receptor 1 [Source:MGI Symbol;Acc:MGI:98257]	0.0268039	-1.14999	0.998474	2
female	PFC	ELS2STVS_vs_StdCtl	ENSMUSG00000024659	Anxa1	62.0497	protein_coding	annexin A1 [Source:MGI Symbol;Acc:MGI:96819]	0.0121233	-1.14501	0.998474	2
female	PFC	ELS2STVS_vs_StdCtl	ENSMUSG00000061878	Sphk1	73.9921	protein_coding	sphingosine kinase 1 [Source:MGI Symbol;Acc:MGI:1316649]	0.00889869	-1.14385	0.998474	2
female	PFC	ELS2STVS_vs_StdCtl	ENSMUSG00000021070	Bdkrb2	11.9888	protein_coding	bradykinin receptor	0.00903158	-1.13591	0.998474	2
female	PFC	ELS2STVS_vs_StdCtl	ENSMUSG00000020473	Aebp1	436.636	protein_coding	AE binding protein 1 [Source:MGI Symbol;Acc:MGI:1197012]	0.00226499	-1.11901	0.998474	2
female	PFC	ELS2STVS_vs_StdCtl	ENSMUSG00000026874	Hc	7.56997	protein_coding	hemolytic complement [Source:MGI Symbol;Acc:MGI:96031]	0.0323111	-1.11218	0.998474	2
female	PFC	ELS2STVS_vs_StdCtl	ENSMUSG00000035799	Twist1	21.774	protein_coding	twist basic helix-loop-helix transcription factor 1 [Source:MGI Symbol;Acc:MGI:98872]	0.000942663	-1.10451	0.998474	2
female	PFC	ELS2STVS_vs_StdCtl	ENSMUSG00000000673	Haao	5.02315	protein_coding	3-hydroxyanthranilate 3	0.0270805	-1.09951	0.998474	2
female	PFC	ELS2STVS_vs_StdCtl	ENSMUSG00000073551	Spink13	3.07113	protein_coding	serine peptidase inhibitor	0.0332179	-1.09436	0.998474	2
female	PFC	ELS2STVS_vs_StdCtl	ENSMUSG00000060586	H2-Eb1	42.1732	protein_coding	histocompatibility 2	0.00436618	-1.09	0.998474	2
female	PFC	ELS2STVS_vs_StdCtl	ENSMUSG00000071230	Npw	5.666	protein_coding	neuropeptide W [Source:MGI Symbol;Acc:MGI:2685781]	0.0468543	-1.07623	0.998474	2
female	PFC	ELS2STVS_vs_StdCtl	ENSMUSG00000007480	Mc5r	7.50574	protein_coding	melanocortin 5 receptor [Source:MGI Symbol;Acc:MGI:99420]	0.0119442	-1.06249	0.998474	2
female	PFC	ELS2STVS_vs_StdCtl	ENSMUSG00000063415	Cyp26b1	285.836	protein_coding	cytochrome P450	0.00599685	-1.048	0.998474	2
female	PFC	ELS2STVS_vs_StdCtl	ENSMUSG00000029304	Spp1	795.507	protein_coding	secreted phosphoprotein 1 [Source:MGI Symbol;Acc:MGI:98389]	0.0325636	-1.04107	0.998474	2
female	PFC	ELS2STVS_vs_StdCtl	ENSMUSG00000013584	Aldh1a2	192.755	protein_coding	aldehyde dehydrogenase family 1	0.0332264	-1.03712	0.998474	2
female	PFC	ELS2STVS_vs_StdCtl	ENSMUSG00000024650	Slc22a6	177.979	protein_coding	solute carrier family 22 (organic anion transporter)	0.0406042	-1.03443	0.998474	2
female	PFC	ELS2STVS_vs_StdCtl	ENSMUSG00000047638	Nr1h4	4.13655	protein_coding	nuclear receptor subfamily 1	0.0432456	-1.02999	0.998474	2
female	PFC	ELS2STVS_vs_StdCtl	ENSMUSG00000042678	Myo15	13.1877	protein_coding	myosin XV [Source:MGI Symbol;Acc:MGI:1261811]	0.00247322	-1.02891	0.998474	2
female	PFC	ELS2STVS_vs_StdCtl	ENSMUSG00000010830	Kdelr3	12.8401	protein_coding	KDEL (Lys-Asp-Glu-Leu) endoplasmic reticulum protein retention receptor 3 [Source:MGI Symbol;Acc:MGI:2145953]	0.0107656	-0.994185	0.998474	2
female	PFC	ELS2STVS_vs_StdCtl	ENSMUSG00000074577	Fam65c	10.1923	protein_coding	family with sequence similarity 65	0.0467692	-0.990689	0.998474	2
female	PFC	ELS2STVS_vs_StdCtl	ENSMUSG00000039004	Bmp6	183.309	protein_coding	bone morphogenetic protein 6 [Source:MGI Symbol;Acc:MGI:88182]	0.0108077	-0.988505	0.998474	2
female	PFC	ELS2STVS_vs_StdCtl	ENSMUSG00000000154	Slc22a18	14.1666	protein_coding	solute carrier family 22 (organic cation transporter)	0.0202104	-0.988282	0.998474	2
female	PFC	ELS2STVS_vs_StdCtl	ENSMUSG00000040950	Mgl2	11.5272	protein_coding	macrophage galactose N-acetyl-galactosamine specific lectin 2 [Source:MGI Symbol;Acc:MGI:2385729]	0.0347438	-0.981909	0.998474	2
female	PFC	ELS2STVS_vs_StdCtl	ENSMUSG00000071489	Ptgdr	20.153	protein_coding	prostaglandin D receptor [Source:MGI Symbol;Acc:MGI:102966]	0.0438576	-0.975894	0.998474	2
female	PFC	ELS2STVS_vs_StdCtl	ENSMUSG00000026043	Col3a1	180.341	protein_coding	collagen	0.0184226	-0.973539	0.998474	2
female	PFC	ELS2STVS_vs_StdCtl	ENSMUSG00000040310	Alx4	46.2205	protein_coding	aristaless-like homeobox 4 [Source:MGI Symbol;Acc:MGI:108359]	0.0226228	-0.967238	0.998474	2
female	PFC	ELS2STVS_vs_StdCtl	ENSMUSG00000026548	Slamf9	15.987	protein_coding	SLAM family member 9 [Source:MGI Symbol;Acc:MGI:1923692]	0.00233386	-0.965636	0.998474	2
female	PFC	ELS2STVS_vs_StdCtl	ENSMUSG00000001506	Col1a1	302.702	protein_coding	collagen	0.00707927	-0.938519	0.998474	2
female	PFC	ELS2STVS_vs_StdCtl	ENSMUSG00000024610	Cd74	81.3921	protein_coding	CD74 antigen (invariant polypeptide of major histocompatibility complex	0.0228688	-0.927282	0.998474	2
female	PFC	ELS2STVS_vs_StdCtl	ENSMUSG00000020633	Dcdc2c	5.08867	protein_coding	doublecortin domain containing 2C [Source:MGI Symbol;Acc:MGI:1915761]	0.0060814	-0.919155	0.998474	2
female	PFC	ELS2STVS_vs_StdCtl	ENSMUSG00000025380	Fscn2	10.0159	protein_coding	fascin homolog 2	0.0401779	-0.915129	0.998474	2
female	PFC	ELS2STVS_vs_StdCtl	ENSMUSG00000057969	Sema3b	99.0919	protein_coding	sema domain	0.0454835	-0.914176	0.998474	2
female	PFC	ELS2STVS_vs_StdCtl	ENSMUSG00000048489	8430408G22Rik	24.8533	protein_coding	RIKEN cDNA 8430408G22 gene [Source:MGI Symbol;Acc:MGI:1918730]	0.0099227	-0.913928	0.998474	2
female	PFC	ELS2STVS_vs_StdCtl	ENSMUSG00000025482	Odf3	7.82706	protein_coding	outer dense fiber of sperm tails 3 [Source:MGI Symbol;Acc:MGI:1916537]	0.00876072	-0.912414	0.998474	2
female	PFC	ELS2STVS_vs_StdCtl	ENSMUSG00000030108	Slc6a13	277.961	protein_coding	solute carrier family 6 (neurotransmitter transporter	0.0375174	-0.902059	0.998474	2
female	PFC	ELS2STVS_vs_StdCtl	ENSMUSG00000050010	Shisa3	21.0753	protein_coding	shisa family member 3 [Source:MGI Symbol;Acc:MGI:3041225]	0.0249418	-0.890279	0.998474	2
female	PFC	ELS2STVS_vs_StdCtl	ENSMUSG00000028610	Dmrtb1	23.0286	protein_coding	DMRT-like family B with proline-rich C-terminal	0.0181489	-0.88294	0.998474	2
female	PFC	ELS2STVS_vs_StdCtl	ENSMUSG00000040829	Zmynd15	14.4862	protein_coding	zinc finger	0.00482215	-0.881614	0.998474	2
female	PFC	ELS2STVS_vs_StdCtl	ENSMUSG00000030344	Akap3	10.0435	protein_coding	A kinase (PRKA) anchor protein 3 [Source:MGI Symbol;Acc:MGI:1341149]	0.0390821	-0.878112	0.998474	2
female	PFC	ELS2STVS_vs_StdCtl	ENSMUSG00000061414	Cracr2a	17.194	protein_coding	calcium release activated channel regulator 2A [Source:MGI Symbol;Acc:MGI:2685919]	0.00801445	-0.863861	0.998474	2
female	PFC	ELS2STVS_vs_StdCtl	ENSMUSG00000050808	Muc15	17.2879	protein_coding	mucin 15 [Source:MGI Symbol;Acc:MGI:2442110]	0.00269024	-0.85775	0.998474	2
female	PFC	ELS2STVS_vs_StdCtl	ENSMUSG00000030787	Lyve1	24.3087	protein_coding	lymphatic vessel endothelial hyaluronan receptor 1 [Source:MGI Symbol;Acc:MGI:2136348]	0.0219737	-0.851506	0.998474	2
female	PFC	ELS2STVS_vs_StdCtl	ENSMUSG00000074847	Gm10775	10.4142	protein_coding	predicted gene 10775 [Source:MGI Symbol;Acc:MGI:3642324]	0.0052277	-0.850797	0.998474	2
female	PFC	ELS2STVS_vs_StdCtl	ENSMUSG00000029299	Abcg3	12.19	protein_coding	ATP-binding cassette	0.0153373	-0.847175	0.998474	2
female	PFC	ELS2STVS_vs_StdCtl	ENSMUSG00000024992	Pde6c	5.20277	protein_coding	phosphodiesterase 6C	0.029149	-0.82681	0.998474	2
female	PFC	ELS2STVS_vs_StdCtl	ENSMUSG00000026829	Gbgt1	24.5582	protein_coding	globoside alpha-1	0.00820429	-0.813537	0.998474	2
female	PFC	ELS2STVS_vs_StdCtl	ENSMUSG00000023243	Kcnk5	22.5058	protein_coding	potassium channel	0.0489576	-0.811552	0.998474	2
female	PFC	ELS2STVS_vs_StdCtl	ENSMUSG00000026387	Sctr	17.1045	protein_coding	secretin receptor [Source:MGI Symbol;Acc:MGI:2441720]	0.00702564	-0.811341	0.998474	2
female	PFC	ELS2STVS_vs_StdCtl	ENSMUSG00000040705	A930016O22Rik	6.78554	protein_coding	RIKEN cDNA A930016O22 gene [Source:MGI Symbol;Acc:MGI:3605623]	0.021103	-0.811331	0.998474	2
female	PFC	ELS2STVS_vs_StdCtl	ENSMUSG00000032548	Slco2a1	107.571	protein_coding	solute carrier organic anion transporter family	0.0028782	-0.803593	0.998474	2
female	PFC	ELS2STVS_vs_StdCtl	ENSMUSG00000063727	Tnfrsf11b	43.1082	protein_coding	tumor necrosis factor receptor superfamily	0.0215309	-0.79706	0.998474	2
female	PFC	ELS2STVS_vs_StdCtl	ENSMUSG00000047990	C2cd4a	15.2857	protein_coding	C2 calcium-dependent domain containing 4A [Source:MGI Symbol;Acc:MGI:3645763]	0.00742194	-0.787336	0.998474	2
female	PFC	ELS2STVS_vs_StdCtl	ENSMUSG00000026726	Cubn	64.8993	protein_coding	cubilin (intrinsic factor-cobalamin receptor) [Source:MGI Symbol;Acc:MGI:1931256]	0.0229623	-0.777722	0.998474	2
female	PFC	ELS2STVS_vs_StdCtl	ENSMUSG00000027792	Bche	239.676	protein_coding	butyrylcholinesterase [Source:MGI Symbol;Acc:MGI:894278]	0.00131165	-0.74558	0.998474	2
female	PFC	ELS2STVS_vs_StdCtl	ENSMUSG00000031394	Opn1mw	8.60413	protein_coding	opsin 1 (cone pigments)	0.043229	-0.735577	0.998474	2
female	PFC	ELS2STVS_vs_StdCtl	ENSMUSG00000023224	Serping1	201.93	protein_coding	serine (or cysteine) peptidase inhibitor	0.037031	-0.735196	0.998474	2
female	PFC	ELS2STVS_vs_StdCtl	ENSMUSG00000046794	Ppp1r3b	53.8205	protein_coding	protein phosphatase 1	0.0320989	-0.728498	0.998474	2
female	PFC	ELS2STVS_vs_StdCtl	ENSMUSG00000054966	Lmntd1	26.1411	protein_coding	lamin tail domain containing 1 [Source:MGI Symbol;Acc:MGI:1921321]	0.0300686	-0.710805	0.998474	2
female	PFC	ELS2STVS_vs_StdCtl	ENSMUSG00000051079	Rgs13	15.1983	protein_coding	regulator of G-protein signaling 13 [Source:MGI Symbol;Acc:MGI:2180585]	0.0363035	-0.691747	0.998474	2
female	PFC	ELS2STVS_vs_StdCtl	ENSMUSG00000008999	Bmp7	345.354	protein_coding	bone morphogenetic protein 7 [Source:MGI Symbol;Acc:MGI:103302]	0.0119642	-0.687362	0.998474	2
female	PFC	ELS2STVS_vs_StdCtl	ENSMUSG00000032322	Pstpip1	51.8601	protein_coding	proline-serine-threonine phosphatase-interacting protein 1 [Source:MGI Symbol;Acc:MGI:1321396]	0.00293858	-0.680758	0.998474	2
female	PFC	ELS2STVS_vs_StdCtl	ENSMUSG00000039899	Fgl2	119.748	protein_coding	fibrinogen-like protein 2 [Source:MGI Symbol;Acc:MGI:103266]	0.022226	-0.676856	0.998474	2
female	PFC	ELS2STVS_vs_StdCtl	ENSMUSG00000029163	Emilin1	90.4506	protein_coding	elastin microfibril interfacer 1 [Source:MGI Symbol;Acc:MGI:1926189]	0.0115028	-0.67315	0.998474	2
female	PFC	ELS2STVS_vs_StdCtl	ENSMUSG00000018459	Slc13a3	482.039	protein_coding	solute carrier family 13 (sodium-dependent dicarboxylate transporter)	0.0281147	-0.662905	0.998474	2
female	PFC	ELS2STVS_vs_StdCtl	ENSMUSG00000033470	Cysltr2	13.616	protein_coding	cysteinyl leukotriene receptor 2 [Source:MGI Symbol;Acc:MGI:1917336]	0.0314409	-0.658557	0.998474	2
female	PFC	ELS2STVS_vs_StdCtl	ENSMUSG00000031383	Dusp9	15.9304	protein_coding	dual specificity phosphatase 9 [Source:MGI Symbol;Acc:MGI:2387107]	0.0221784	-0.653517	0.998474	2
female	PFC	ELS2STVS_vs_StdCtl	ENSMUSG00000058806	Col13a1	35.677	protein_coding	collagen	0.0486835	-0.638336	0.998474	2
female	PFC	ELS2STVS_vs_StdCtl	ENSMUSG00000034810	Scn7a	235.249	protein_coding	sodium channel	0.00751607	-0.637771	0.998474	2
female	PFC	ELS2STVS_vs_StdCtl	ENSMUSG00000058396	Gpr182	76.2188	protein_coding	G protein-coupled receptor 182 [Source:MGI Symbol;Acc:MGI:109545]	0.0339403	-0.637544	0.998474	2
female	PFC	ELS2STVS_vs_StdCtl	ENSMUSG00000036814	Slc6a20a	372.872	protein_coding	solute carrier family 6 (neurotransmitter transporter)	0.0472826	-0.629621	0.998474	2
female	PFC	ELS2STVS_vs_StdCtl	ENSMUSG00000006221	Hspb7	11.8329	protein_coding	heat shock protein family	0.0435472	-0.61539	0.998474	2
female	PFC	ELS2STVS_vs_StdCtl	ENSMUSG00000005470	Asf1b	17.0152	protein_coding	anti-silencing function 1B histone chaperone [Source:MGI Symbol;Acc:MGI:1914179]	0.0168422	-0.608181	0.998474	2
female	PFC	ELS2STVS_vs_StdCtl	ENSMUSG00000044254	Pcsk9	86.2519	protein_coding	proprotein convertase subtilisin/kexin type 9 [Source:MGI Symbol;Acc:MGI:2140260]	0.0115012	-0.59953	0.998474	2
female	PFC	ELS2STVS_vs_StdCtl	ENSMUSG00000026712	Mrc1	149.772	protein_coding	mannose receptor	0.0336636	-0.598819	0.998474	2
female	PFC	ELS2STVS_vs_StdCtl	ENSMUSG00000032334	Loxl1	107.455	protein_coding	lysyl oxidase-like 1 [Source:MGI Symbol;Acc:MGI:106096]	0.0239175	-0.594303	0.998474	2
female	PFC	ELS2STVS_vs_StdCtl	ENSMUSG00000032271	Nnmt	35.5283	protein_coding	nicotinamide N-methyltransferase [Source:MGI Symbol;Acc:MGI:1099443]	0.0327397	-0.590246	0.998474	2
female	PFC	ELS2STVS_vs_StdCtl	ENSMUSG00000078157	4931440F15Rik	15.6798	protein_coding	RIKEN cDNA 4931440F15 gene [Source:MGI Symbol;Acc:MGI:2441689]	0.0294464	-0.583992	0.998474	2
female	PFC	ELS2STVS_vs_StdCtl	ENSMUSG00000096107	Gm16505	7.50325	protein_coding	predicted gene 16505 [Source:MGI Symbol;Acc:MGI:3642261]	0.0313034	-0.579857	0.998474	2
female	PFC	ELS2STVS_vs_StdCtl	ENSMUSG00000020695	Mrc2	265.475	protein_coding	mannose receptor	0.0413671	-0.572907	0.998474	2
female	PFC	ELS2STVS_vs_StdCtl	ENSMUSG00000028713	Cyp4b1	12.6265	protein_coding	cytochrome P450	0.0478426	-0.563768	0.998474	2
female	PFC	ELS2STVS_vs_StdCtl	ENSMUSG00000024538	Ppic	46.9279	protein_coding	peptidylprolyl isomerase C [Source:MGI Symbol;Acc:MGI:97751]	0.0421029	-0.55852	0.998474	2
female	PFC	ELS2STVS_vs_StdCtl	ENSMUSG00000009545	Kcnq1	25.0946	protein_coding	potassium voltage-gated channel	0.0350334	-0.548387	0.998474	2
female	PFC	ELS2STVS_vs_StdCtl	ENSMUSG00000074743	Thbd	497.116	protein_coding	thrombomodulin [Source:MGI Symbol;Acc:MGI:98736]	0.0381115	-0.524012	0.998474	2
female	PFC	ELS2STVS_vs_StdCtl	ENSMUSG00000002668	Dennd1c	41.4892	protein_coding	DENN/MADD domain containing 1C [Source:MGI Symbol;Acc:MGI:1918035]	0.0104065	-0.521341	0.998474	2
female	PFC	ELS2STVS_vs_StdCtl	ENSMUSG00000021675	F2rl2	39.3053	protein_coding	coagulation factor II (thrombin) receptor-like 2 [Source:MGI Symbol;Acc:MGI:1298208]	0.0474396	-0.519368	0.998474	2
female	PFC	ELS2STVS_vs_StdCtl	ENSMUSG00000004665	Cnn2	171.977	protein_coding	calponin 2 [Source:MGI Symbol;Acc:MGI:105093]	0.0122603	-0.50017	0.998474	2
female	PFC	ELS2STVS_vs_StdCtl	ENSMUSG00000036103	Colec12	302.011	protein_coding	collectin sub-family member 12 [Source:MGI Symbol;Acc:MGI:2152907]	0.044933	-0.499432	0.998474	2
female	PFC	ELS2STVS_vs_StdCtl	ENSMUSG00000022101	Fgf17	18.0378	protein_coding	fibroblast growth factor 17 [Source:MGI Symbol;Acc:MGI:1202401]	0.0458923	-0.49333	0.998474	2
female	PFC	ELS2STVS_vs_StdCtl	ENSMUSG00000031952	Chst5	29.2584	protein_coding	carbohydrate (N-acetylglucosamine 6-O) sulfotransferase 5 [Source:MGI Symbol;Acc:MGI:1931825]	0.0366082	-0.492899	0.998474	2
female	PFC	ELS2STVS_vs_StdCtl	ENSMUSG00000032420	Nt5e	241.756	protein_coding	5' nucleotidase	0.0362346	-0.48996	0.998474	2
female	PFC	ELS2STVS_vs_StdCtl	ENSMUSG00000050035	Fhl4	32.3221	protein_coding	four and a half LIM domains 4 [Source:MGI Symbol;Acc:MGI:1338765]	0.0201316	-0.489106	0.998474	2
female	PFC	ELS2STVS_vs_StdCtl	ENSMUSG00000017146	Brca1	72.9139	protein_coding	breast cancer 1 [Source:MGI Symbol;Acc:MGI:104537]	0.00250693	-0.483679	0.998474	2
female	PFC	ELS2STVS_vs_StdCtl	ENSMUSG00000026961	Lrrc26	42.3292	protein_coding	leucine rich repeat containing 26 [Source:MGI Symbol;Acc:MGI:2385129]	0.00275011	-0.475003	0.998474	2
female	PFC	ELS2STVS_vs_StdCtl	ENSMUSG00000024521	Pmaip1	72.8379	protein_coding	phorbol-12-myristate-13-acetate-induced protein 1 [Source:MGI Symbol;Acc:MGI:1930146]	0.0335218	-0.466157	0.998474	2
female	PFC	ELS2STVS_vs_StdCtl	ENSMUSG00000060621	Nkpd1	55.1775	protein_coding	NTPase	0.00537484	-0.463841	0.998474	2
female	PFC	ELS2STVS_vs_StdCtl	ENSMUSG00000026193	Fn1	2043.86	protein_coding	fibronectin 1 [Source:MGI Symbol;Acc:MGI:95566]	0.0458651	-0.459367	0.998474	2
female	PFC	ELS2STVS_vs_StdCtl	ENSMUSG00000055184	Fam72a	36.187	protein_coding	family with sequence similarity 72	0.00816355	-0.458254	0.998474	2
female	PFC	ELS2STVS_vs_StdCtl	ENSMUSG00000026604	Ptpn14	458.552	protein_coding	protein tyrosine phosphatase	0.00282124	-0.458082	0.998474	2
female	PFC	ELS2STVS_vs_StdCtl	ENSMUSG00000027931	Npr1	89.952	protein_coding	natriuretic peptide receptor 1 [Source:MGI Symbol;Acc:MGI:97371]	0.0268372	-0.455763	0.998474	2
female	PFC	ELS2STVS_vs_StdCtl	ENSMUSG00000060591	Ifitm2	120.726	protein_coding	interferon induced transmembrane protein 2 [Source:MGI Symbol;Acc:MGI:1933382]	0.0391183	-0.454478	0.998474	2
female	PFC	ELS2STVS_vs_StdCtl	ENSMUSG00000002289	Angptl4	68.9659	protein_coding	angiopoietin-like 4 [Source:MGI Symbol;Acc:MGI:1888999]	0.0256611	-0.451021	0.998474	2
female	PFC	ELS2STVS_vs_StdCtl	ENSMUSG00000042828	Trim72	20.3824	protein_coding	tripartite motif-containing 72 [Source:MGI Symbol;Acc:MGI:3612190]	0.0477208	-0.450392	0.998474	2
female	PFC	ELS2STVS_vs_StdCtl	ENSMUSG00000086361	Gm6569	20.4201	protein_coding	predicted gene 6569 [Source:MGI Symbol;Acc:MGI:3647277]	0.0292839	-0.449893	0.998474	2
female	PFC	ELS2STVS_vs_StdCtl	ENSMUSG00000063796	Slc22a8	608.738	protein_coding	solute carrier family 22 (organic anion transporter)	0.0213997	-0.449618	0.998474	2
female	PFC	ELS2STVS_vs_StdCtl	ENSMUSG00000027082	Tfpi	121.394	protein_coding	tissue factor pathway inhibitor [Source:MGI Symbol;Acc:MGI:1095418]	0.0371505	-0.447125	0.998474	2
female	PFC	ELS2STVS_vs_StdCtl	ENSMUSG00000037318	Traf3ip3	21.1735	protein_coding	TRAF3 interacting protein 3 [Source:MGI Symbol;Acc:MGI:2441706]	0.0371801	-0.445702	0.998474	2
female	PFC	ELS2STVS_vs_StdCtl	ENSMUSG00000036181	Hist1h1c	583.737	protein_coding	histone cluster 1	0.00736899	-0.443114	0.998474	2
female	PFC	ELS2STVS_vs_StdCtl	ENSMUSG00000034282	Evpl	286.047	protein_coding	envoplakin [Source:MGI Symbol;Acc:MGI:107507]	0.042297	-0.440883	0.998474	2
female	PFC	ELS2STVS_vs_StdCtl	ENSMUSG00000026669	Mcm10	28.0402	protein_coding	minichromosome maintenance deficient 10 (S. cerevisiae) [Source:MGI Symbol;Acc:MGI:1917274]	0.0216062	-0.439513	0.998474	2
female	PFC	ELS2STVS_vs_StdCtl	ENSMUSG00000031493	Ggn	35.4948	protein_coding	gametogenetin [Source:MGI Symbol;Acc:MGI:2181461]	0.0141379	-0.432854	0.998474	2
female	PFC	ELS2STVS_vs_StdCtl	ENSMUSG00000029096	Htra3	150.532	protein_coding	HtrA serine peptidase 3 [Source:MGI Symbol;Acc:MGI:1925808]	0.00428725	-0.427598	0.998474	2
female	PFC	ELS2STVS_vs_StdCtl	ENSMUSG00000042988	Notum	49.1805	protein_coding	notum pectinacetylesterase homolog (Drosophila) [Source:MGI Symbol;Acc:MGI:1924833]	0.0322017	-0.420077	0.998474	2
female	PFC	ELS2STVS_vs_StdCtl	ENSMUSG00000033222	Ttf2	82.2034	protein_coding	transcription termination factor	0.012785	-0.419544	0.998474	2
female	PFC	ELS2STVS_vs_StdCtl	ENSMUSG00000026994	Galnt3	66.9982	protein_coding	UDP-N-acetyl-alpha-D-galactosamine:polypeptide N-acetylgalactosaminyltransferase 3 [Source:MGI Symbol;Acc:MGI:894695]	0.00904392	-0.411305	0.998474	2
female	PFC	ELS2STVS_vs_StdCtl	ENSMUSG00000026589	Sec16b	33.5784	protein_coding	SEC16 homolog B (S. cerevisiae) [Source:MGI Symbol;Acc:MGI:2148802]	0.0325473	-0.408092	0.998474	2
female	PFC	ELS2STVS_vs_StdCtl	ENSMUSG00000102018	K230010J24Rik	39.2087	protein_coding	RIKEN cDNA K230010J24 gene [Source:MGI Symbol;Acc:MGI:3588184]	0.0281206	-0.404947	0.998474	2
female	PFC	ELS2STVS_vs_StdCtl	ENSMUSG00000058743	Kcnj14	53.418	protein_coding	potassium inwardly-rectifying channel	0.0467787	-0.40414	0.998474	2
female	PFC	ELS2STVS_vs_StdCtl	ENSMUSG00000079022	Col22a1	71.7062	protein_coding	collagen	0.0290052	-0.402492	0.998474	2
female	PFC	ELS2STVS_vs_StdCtl	ENSMUSG00000073460	Pnldc1	34.9895	protein_coding	poly(A)-specific ribonuclease (PARN)-like domain containing 1 [Source:MGI Symbol;Acc:MGI:2685159]	0.0372739	-0.400706	0.998474	2
female	PFC	ELS2STVS_vs_StdCtl	ENSMUSG00000045730	Adrb2	52.1347	protein_coding	adrenergic receptor	0.0468149	-0.397147	0.998474	2
female	PFC	ELS2STVS_vs_StdCtl	ENSMUSG00000044176	Spink10	50.4335	protein_coding	serine peptidase inhibitor	0.0279332	-0.395915	0.998474	2
female	PFC	ELS2STVS_vs_StdCtl	ENSMUSG00000033788	Dysf	220.659	protein_coding	dysferlin [Source:MGI Symbol;Acc:MGI:1349385]	0.0441572	-0.394911	0.998474	2
female	PFC	ELS2STVS_vs_StdCtl	ENSMUSG00000027861	Casq2	77.6884	protein_coding	calsequestrin 2 [Source:MGI Symbol;Acc:MGI:1309469]	0.0447811	-0.389496	0.998474	2
female	PFC	ELS2STVS_vs_StdCtl	ENSMUSG00000043289	Mei4	52.954	protein_coding	meiosis-specific	0.0311559	-0.385908	0.998474	2
female	PFC	ELS2STVS_vs_StdCtl	ENSMUSG00000031880	Rrad	52.9969	protein_coding	Ras-related associated with diabetes [Source:MGI Symbol;Acc:MGI:1930943]	0.0462102	-0.384001	0.998474	2
female	PFC	ELS2STVS_vs_StdCtl	ENSMUSG00000046961	Gpr156	47.814	protein_coding	G protein-coupled receptor 156 [Source:MGI Symbol;Acc:MGI:2653880]	0.0444188	0.380628	0.998474	2
female	PFC	ELS2STVS_vs_StdCtl	ENSMUSG00000051455	Gm1564	28.753	protein_coding	predicted gene 1564 [Source:MGI Symbol;Acc:MGI:2686410]	0.0415637	0.38185	0.998474	2
female	PFC	ELS2STVS_vs_StdCtl	ENSMUSG00000078773	Rad54b	36.8472	protein_coding	RAD54 homolog B (S. cerevisiae) [Source:MGI Symbol;Acc:MGI:3605986]	0.0303928	0.382099	0.998474	2
female	PFC	ELS2STVS_vs_StdCtl	ENSMUSG00000022500	Litaf	663.582	protein_coding	LPS-induced TN factor [Source:MGI Symbol;Acc:MGI:1929512]	0.0277154	0.384801	0.998474	2
female	PFC	ELS2STVS_vs_StdCtl	ENSMUSG00000022306	Zfpm2	753.207	protein_coding	zinc finger protein	0.028459	0.386894	0.998474	2
female	PFC	ELS2STVS_vs_StdCtl	ENSMUSG00000052609	Plekhg3	630.671	protein_coding	pleckstrin homology domain containing	0.0326938	0.389577	0.998474	2
female	PFC	ELS2STVS_vs_StdCtl	ENSMUSG00000027715	Ccna2	51.8568	protein_coding	cyclin A2 [Source:MGI Symbol;Acc:MGI:108069]	0.0319143	0.390852	0.998474	2
female	PFC	ELS2STVS_vs_StdCtl	ENSMUSG00000036502	Tmem255a	2305.94	protein_coding	transmembrane protein 255A [Source:MGI Symbol;Acc:MGI:3045722]	0.016103	0.394332	0.998474	2
female	PFC	ELS2STVS_vs_StdCtl	ENSMUSG00000052133	Sema5b	759.73	protein_coding	sema domain	0.047886	0.396429	0.998474	2
female	PFC	ELS2STVS_vs_StdCtl	ENSMUSG00000024053	Emilin2	160.75	protein_coding	elastin microfibril interfacer 2 [Source:MGI Symbol;Acc:MGI:2389136]	0.0432533	0.398061	0.998474	2
female	PFC	ELS2STVS_vs_StdCtl	ENSMUSG00000033006	Sox10	1474.14	protein_coding	SRY (sex determining region Y)-box 10 [Source:MGI Symbol;Acc:MGI:98358]	0.00347187	0.401215	0.998474	2
female	PFC	ELS2STVS_vs_StdCtl	ENSMUSG00000036545	Adamts2	473.393	protein_coding	a disintegrin-like and metallopeptidase (reprolysin type) with thrombospondin type 1 motif	0.0427407	0.404882	0.998474	2
female	PFC	ELS2STVS_vs_StdCtl	ENSMUSG00000091514	Gm17484	36.2821	protein_coding	predicted gene	0.0213044	0.407015	0.998474	2
female	PFC	ELS2STVS_vs_StdCtl	ENSMUSG00000025584	Pde8a	660.099	protein_coding	phosphodiesterase 8A [Source:MGI Symbol;Acc:MGI:1277116]	0.0109387	0.411381	0.998474	2
female	PFC	ELS2STVS_vs_StdCtl	ENSMUSG00000039328	Rnf122	192.182	protein_coding	ring finger protein 122 [Source:MGI Symbol;Acc:MGI:1916117]	0.00692963	0.422227	0.998474	2
female	PFC	ELS2STVS_vs_StdCtl	ENSMUSG00000018166	Erbb3	520.428	protein_coding	v-erb-b2 erythroblastic leukemia viral oncogene homolog 3 (avian) [Source:MGI Symbol;Acc:MGI:95411]	0.0251757	0.424064	0.998474	2
female	PFC	ELS2STVS_vs_StdCtl	ENSMUSG00000020183	Cpm	393.484	protein_coding	carboxypeptidase M [Source:MGI Symbol;Acc:MGI:1917824]	0.0104979	0.434954	0.998474	2
female	PFC	ELS2STVS_vs_StdCtl	ENSMUSG00000020099	Unc5b	1302.82	protein_coding	unc-5 homolog B (C. elegans) [Source:MGI Symbol;Acc:MGI:894703]	0.00456859	0.435666	0.998474	2
female	PFC	ELS2STVS_vs_StdCtl	ENSMUSG00000045404	Kcnk13	275.354	protein_coding	potassium channel	0.00240135	0.449727	0.998474	2
female	PFC	ELS2STVS_vs_StdCtl	ENSMUSG00000092335	Gm7221	23.5216	protein_coding	predicted gene 7221 [Source:MGI Symbol;Acc:MGI:3645327]	0.0459576	0.451082	0.998474	2
female	PFC	ELS2STVS_vs_StdCtl	ENSMUSG00000029832	Nfe2l3	175.658	protein_coding	nuclear factor	0.016884	0.45188	0.998474	2
female	PFC	ELS2STVS_vs_StdCtl	ENSMUSG00000038668	Lpar1	1084.21	protein_coding	lysophosphatidic acid receptor 1 [Source:MGI Symbol;Acc:MGI:108429]	0.0157745	0.45245	0.998474	2
female	PFC	ELS2STVS_vs_StdCtl	ENSMUSG00000024810	Il33	1428.96	protein_coding	interleukin 33 [Source:MGI Symbol;Acc:MGI:1924375]	0.00146862	0.455488	0.998474	2
female	PFC	ELS2STVS_vs_StdCtl	ENSMUSG00000064325	Hhip	188.76	protein_coding	Hedgehog-interacting protein [Source:MGI Symbol;Acc:MGI:1341847]	0.0277785	0.464692	0.998474	2
female	PFC	ELS2STVS_vs_StdCtl	ENSMUSG00000043298	Smco3	191.55	protein_coding	single-pass membrane protein with coiled-coil domains 3 [Source:MGI Symbol;Acc:MGI:2443451]	0.0167545	0.466484	0.998474	2
female	PFC	ELS2STVS_vs_StdCtl	ENSMUSG00000032841	Prr5l	479.109	protein_coding	proline rich 5 like [Source:MGI Symbol;Acc:MGI:1919696]	0.0147477	0.471911	0.998474	2
female	PFC	ELS2STVS_vs_StdCtl	ENSMUSG00000013523	Bcas1	3195.01	protein_coding	breast carcinoma amplified sequence 1 [Source:MGI Symbol;Acc:MGI:1924210]	0.0388398	0.473485	0.998474	2
female	PFC	ELS2STVS_vs_StdCtl	ENSMUSG00000037166	Ppp1r14a	374.349	protein_coding	protein phosphatase 1	0.0271903	0.473665	0.998474	2
female	PFC	ELS2STVS_vs_StdCtl	ENSMUSG00000056966	Gjc3	1988.25	protein_coding	gap junction protein	0.00706346	0.482228	0.998474	2
female	PFC	ELS2STVS_vs_StdCtl	ENSMUSG00000034714	Ttyh2	1352.57	protein_coding	tweety homolog 2 (Drosophila) [Source:MGI Symbol;Acc:MGI:2157091]	0.0055079	0.493079	0.998474	2
female	PFC	ELS2STVS_vs_StdCtl	ENSMUSG00000037280	Galnt6	486.262	protein_coding	UDP-N-acetyl-alpha-D-galactosamine:polypeptide N-acetylgalactosaminyltransferase 6 [Source:MGI Symbol;Acc:MGI:1891640]	0.0307621	0.497326	0.998474	2
female	PFC	ELS2STVS_vs_StdCtl	ENSMUSG00000045629	Sh3tc2	117.568	protein_coding	SH3 domain and tetratricopeptide repeats 2 [Source:MGI Symbol;Acc:MGI:2444417]	0.00813608	0.50322	0.998474	2
female	PFC	ELS2STVS_vs_StdCtl	ENSMUSG00000020604	Arsg	831.659	protein_coding	arylsulfatase G [Source:MGI Symbol;Acc:MGI:1921258]	0.0331413	0.508186	0.998474	2
female	PFC	ELS2STVS_vs_StdCtl	ENSMUSG00000006403	Adamts4	931.563	protein_coding	a disintegrin-like and metallopeptidase (reprolysin type) with thrombospondin type 1 motif	0.0250221	0.508976	0.998474	2
female	PFC	ELS2STVS_vs_StdCtl	ENSMUSG00000053475	Tnfaip6	234.627	protein_coding	tumor necrosis factor alpha induced protein 6 [Source:MGI Symbol;Acc:MGI:1195266]	0.014247	0.509855	0.998474	2
female	PFC	ELS2STVS_vs_StdCtl	ENSMUSG00000034317	Trim59	590.828	protein_coding	tripartite motif-containing 59 [Source:MGI Symbol;Acc:MGI:1914199]	0.00220689	0.514458	0.998474	2
female	PFC	ELS2STVS_vs_StdCtl	ENSMUSG00000027858	Tspan2	4151.82	protein_coding	tetraspanin 2 [Source:MGI Symbol;Acc:MGI:1917997]	0.00227368	0.514728	0.998474	2
female	PFC	ELS2STVS_vs_StdCtl	ENSMUSG00000044734	Serpinb1a	306.914	protein_coding	serine (or cysteine) peptidase inhibitor	0.0391693	0.519282	0.998474	2
female	PFC	ELS2STVS_vs_StdCtl	ENSMUSG00000055945	Prr18	1885.08	protein_coding	proline rich 18 [Source:MGI Symbol;Acc:MGI:2443403]	0.0114547	0.520109	0.998474	2
female	PFC	ELS2STVS_vs_StdCtl	ENSMUSG00000050854	Tmem125	270.218	protein_coding	transmembrane protein 125 [Source:MGI Symbol;Acc:MGI:1923409]	0.0337927	0.526278	0.998474	2
female	PFC	ELS2STVS_vs_StdCtl	ENSMUSG00000039904	Gpr37	2218.18	protein_coding	G protein-coupled receptor 37 [Source:MGI Symbol;Acc:MGI:1313297]	0.0013721	0.526694	0.998474	2
female	PFC	ELS2STVS_vs_StdCtl	ENSMUSG00000041309	Nkx6-2	418.096	protein_coding	NK6 homeobox 2 [Source:MGI Symbol;Acc:MGI:1352738]	0.0325287	0.545368	0.998474	2
female	PFC	ELS2STVS_vs_StdCtl	ENSMUSG00000006782	Cnp	9948.73	protein_coding	2'	0.00444264	0.54797	0.998474	2
female	PFC	ELS2STVS_vs_StdCtl	ENSMUSG00000024049	Myom1	95.3365	protein_coding	myomesin 1 [Source:MGI Symbol;Acc:MGI:1341430]	0.0296411	0.550544	0.998474	2
female	PFC	ELS2STVS_vs_StdCtl	ENSMUSG00000017453	Pipox	65.0302	protein_coding	pipecolic acid oxidase [Source:MGI Symbol;Acc:MGI:1197006]	0.0189672	0.551354	0.998474	2
female	PFC	ELS2STVS_vs_StdCtl	ENSMUSG00000027173	Depdc7	49.2493	protein_coding	DEP domain containing 7 [Source:MGI Symbol;Acc:MGI:2139258]	0.0334571	0.554452	0.998474	2
female	PFC	ELS2STVS_vs_StdCtl	ENSMUSG00000078771	Evi2a	468.998	protein_coding	ecotropic viral integration site 2a [Source:MGI Symbol;Acc:MGI:95458]	0.00438878	0.555817	0.998474	2
female	PFC	ELS2STVS_vs_StdCtl	ENSMUSG00000020774	Aspa	644.982	protein_coding	aspartoacylase [Source:MGI Symbol;Acc:MGI:87914]	0.00871341	0.561366	0.998474	2
female	PFC	ELS2STVS_vs_StdCtl	ENSMUSG00000041828	Abca8a	353.126	protein_coding	ATP-binding cassette	0.00716496	0.567775	0.998474	2
female	PFC	ELS2STVS_vs_StdCtl	ENSMUSG00000022090	Pdlim2	379.22	protein_coding	PDZ and LIM domain 2 [Source:MGI Symbol;Acc:MGI:2384850]	0.00944957	0.569236	0.998474	2
female	PFC	ELS2STVS_vs_StdCtl	ENSMUSG00000026322	Htr4	224.006	protein_coding	5 hydroxytryptamine (serotonin) receptor 4 [Source:MGI Symbol;Acc:MGI:109246]	0.0314164	0.57161	0.998474	2
female	PFC	ELS2STVS_vs_StdCtl	ENSMUSG00000060716	Plekhh1	1489.92	protein_coding	pleckstrin homology domain containing	0.0109656	0.575286	0.998474	2
female	PFC	ELS2STVS_vs_StdCtl	ENSMUSG00000032854	Ugt8a	2478.67	protein_coding	UDP galactosyltransferase 8A [Source:MGI Symbol;Acc:MGI:109522]	0.0131024	0.577573	0.998474	2
female	PFC	ELS2STVS_vs_StdCtl	ENSMUSG00000033740	St18	542.889	protein_coding	suppression of tumorigenicity 18 [Source:MGI Symbol;Acc:MGI:2446700]	0.0229291	0.57843	0.998474	2
female	PFC	ELS2STVS_vs_StdCtl	ENSMUSG00000036098	Myrf	2109.33	protein_coding	myelin regulatory factor [Source:MGI Symbol;Acc:MGI:2684944]	0.00831412	0.580424	0.998474	2
female	PFC	ELS2STVS_vs_StdCtl	ENSMUSG00000026519	Tmem63a	1115.6	protein_coding	transmembrane protein 63a [Source:MGI Symbol;Acc:MGI:2384789]	0.00342506	0.590422	0.998474	2
female	PFC	ELS2STVS_vs_StdCtl	ENSMUSG00000001228	Uhrf1	30.0231	protein_coding	ubiquitin-like	0.0488409	0.596213	0.998474	2
female	PFC	ELS2STVS_vs_StdCtl	ENSMUSG00000050121	Opalin	515.808	protein_coding	oligodendrocytic myelin paranodal and inner loop protein [Source:MGI Symbol;Acc:MGI:2657025]	0.0158089	0.596388	0.998474	2
female	PFC	ELS2STVS_vs_StdCtl	ENSMUSG00000047797	Gjb1	550.689	protein_coding	gap junction protein	0.0209394	0.598616	0.998474	2
female	PFC	ELS2STVS_vs_StdCtl	ENSMUSG00000007279	Scube2	33.2148	protein_coding	signal peptide	0.024087	0.61084	0.998474	2
female	PFC	ELS2STVS_vs_StdCtl	ENSMUSG00000004894	Hapln2	790.744	protein_coding	hyaluronan and proteoglycan link protein 2 [Source:MGI Symbol;Acc:MGI:2137300]	0.0221416	0.613266	0.998474	2
female	PFC	ELS2STVS_vs_StdCtl	ENSMUSG00000009075	Cabp7	1417.26	protein_coding	calcium binding protein 7 [Source:MGI Symbol;Acc:MGI:2183437]	0.00485958	0.619219	0.998474	2
female	PFC	ELS2STVS_vs_StdCtl	ENSMUSG00000040298	Btbd16	27.1878	protein_coding	BTB (POZ) domain containing 16 [Source:MGI Symbol;Acc:MGI:3045247]	0.0416323	0.632515	0.998474	2
female	PFC	ELS2STVS_vs_StdCtl	ENSMUSG00000026683	Nuf2	50.006	protein_coding	NUF2	0.0107335	0.63314	0.998474	2
female	PFC	ELS2STVS_vs_StdCtl	ENSMUSG00000044393	Dsg2	93.1978	protein_coding	desmoglein 2 [Source:MGI Symbol;Acc:MGI:1196466]	0.0205029	0.639221	0.998474	2
female	PFC	ELS2STVS_vs_StdCtl	ENSMUSG00000073680	Tmem88b	2536.03	protein_coding	transmembrane protein 88B [Source:MGI Symbol;Acc:MGI:2444329]	0.00566092	0.664742	0.998474	2
female	PFC	ELS2STVS_vs_StdCtl	ENSMUSG00000025735	Rhbdl1	17.2682	protein_coding	rhomboid	0.0330814	0.669635	0.998474	2
female	PFC	ELS2STVS_vs_StdCtl	ENSMUSG00000041607	Mbp	69843.6	protein_coding	myelin basic protein [Source:MGI Symbol;Acc:MGI:96925]	0.00765469	0.674568	0.998474	2
female	PFC	ELS2STVS_vs_StdCtl	ENSMUSG00000031250	Tnmd	12.485	protein_coding	tenomodulin [Source:MGI Symbol;Acc:MGI:1929885]	0.0319515	0.674658	0.998474	2
female	PFC	ELS2STVS_vs_StdCtl	ENSMUSG00000043448	Gjc2	649.846	protein_coding	gap junction protein	0.00281334	0.683421	0.998474	2
female	PFC	ELS2STVS_vs_StdCtl	ENSMUSG00000033579	Fa2h	1528.91	protein_coding	fatty acid 2-hydroxylase [Source:MGI Symbol;Acc:MGI:2443327]	0.00562754	0.68998	0.998474	2
female	PFC	ELS2STVS_vs_StdCtl	ENSMUSG00000079304	4933413G19Rik	52.8815	protein_coding	RIKEN cDNA 4933413G19 gene [Source:MGI Symbol;Acc:MGI:1918399]	0.0260776	0.70922	0.998474	2
female	PFC	ELS2STVS_vs_StdCtl	ENSMUSG00000031425	Plp1	55782.6	protein_coding	proteolipid protein (myelin) 1 [Source:MGI Symbol;Acc:MGI:97623]	0.00549787	0.709554	0.998474	2
female	PFC	ELS2STVS_vs_StdCtl	ENSMUSG00000037625	Cldn11	4031.21	protein_coding	claudin 11 [Source:MGI Symbol;Acc:MGI:106925]	0.00447361	0.727524	0.998474	2
female	PFC	ELS2STVS_vs_StdCtl	ENSMUSG00000048782	Insc	152.458	protein_coding	inscuteable homolog (Drosophila) [Source:MGI Symbol;Acc:MGI:1917942]	0.000402548	0.731741	0.834258	2
female	PFC	ELS2STVS_vs_StdCtl	ENSMUSG00000091712	Sec14l5	327.602	protein_coding	SEC14-like 5 (S. cerevisiae) [Source:MGI Symbol;Acc:MGI:3616084]	0.00430524	0.755194	0.998474	2
female	PFC	ELS2STVS_vs_StdCtl	ENSMUSG00000036634	Mag	5670.41	protein_coding	myelin-associated glycoprotein [Source:MGI Symbol;Acc:MGI:96912]	0.00405878	0.755917	0.998474	2
female	PFC	ELS2STVS_vs_StdCtl	ENSMUSG00000029727	Cyp3a13	32.0063	protein_coding	cytochrome P450	0.0170234	0.779078	0.998474	2
female	PFC	ELS2STVS_vs_StdCtl	ENSMUSG00000060284	Sp7	57.0242	protein_coding	Sp7 transcription factor 7 [Source:MGI Symbol;Acc:MGI:2153568]	0.0117684	0.78124	0.998474	2
female	PFC	ELS2STVS_vs_StdCtl	ENSMUSG00000045667	Smtnl2	44.0974	protein_coding	smoothelin-like 2 [Source:MGI Symbol;Acc:MGI:2442764]	0.00178018	0.798496	0.998474	2
female	PFC	ELS2STVS_vs_StdCtl	ENSMUSG00000029371	Cxcl5	9.26092	protein_coding	chemokine (C-X-C motif) ligand 5 [Source:MGI Symbol;Acc:MGI:1096868]	0.0436486	0.805358	0.998474	2
female	PFC	ELS2STVS_vs_StdCtl	ENSMUSG00000025432	Avil	14.1389	protein_coding	advillin [Source:MGI Symbol;Acc:MGI:1333798]	0.0129339	0.808319	0.998474	2
female	PFC	ELS2STVS_vs_StdCtl	ENSMUSG00000027654	Fam83d	31.5307	protein_coding	family with sequence similarity 83	0.00493567	0.80967	0.998474	2
female	PFC	ELS2STVS_vs_StdCtl	ENSMUSG00000076439	Mog	2018.7	protein_coding	myelin oligodendrocyte glycoprotein [Source:MGI Symbol;Acc:MGI:97435]	0.00252333	0.809932	0.998474	2
female	PFC	ELS2STVS_vs_StdCtl	ENSMUSG00000027375	Mal	6462.52	protein_coding	myelin and lymphocyte protein	0.00163931	0.827015	0.998474	2
female	PFC	ELS2STVS_vs_StdCtl	ENSMUSG00000020411	Nipal4	197.894	protein_coding	NIPA-like domain containing 4 [Source:MGI Symbol;Acc:MGI:2444671]	0.00260506	0.827627	0.998474	2
female	PFC	ELS2STVS_vs_StdCtl	ENSMUSG00000026830	Ermn	2026.26	protein_coding	ermin	0.0011668	0.891842	0.998474	2
female	PFC	ELS2STVS_vs_StdCtl	ENSMUSG00000021697	Depdc1b	14.2291	protein_coding	DEP domain containing 1B [Source:MGI Symbol;Acc:MGI:2145425]	0.0428218	0.910875	0.998474	2
female	PFC	ELS2STVS_vs_StdCtl	ENSMUSG00000039084	Chad	11.6554	protein_coding	chondroadherin [Source:MGI Symbol;Acc:MGI:1096866]	0.0115499	0.919963	0.998474	2
female	PFC	ELS2STVS_vs_StdCtl	ENSMUSG00000036777	Anln	1387.46	protein_coding	anillin	0.00110332	0.921843	0.998474	2
female	PFC	ELS2STVS_vs_StdCtl	ENSMUSG00000039095	En2	257.528	protein_coding	engrailed 2 [Source:MGI Symbol;Acc:MGI:95390]	0.0273692	0.926936	0.998474	2
female	PFC	ELS2STVS_vs_StdCtl	ENSMUSG00000005950	P2rx5	78.0571	protein_coding	purinergic receptor P2X	0.0167366	0.933368	0.998474	2
female	PFC	ELS2STVS_vs_StdCtl	ENSMUSG00000044201	Cdc25c	9.9107	protein_coding	cell division cycle 25C [Source:MGI Symbol;Acc:MGI:88350]	0.0494802	0.946626	0.998474	2
female	PFC	ELS2STVS_vs_StdCtl	ENSMUSG00000032517	Mobp	26697.3	protein_coding	myelin-associated oligodendrocytic basic protein [Source:MGI Symbol;Acc:MGI:108511]	0.00172611	0.970991	0.998474	2
female	PFC	ELS2STVS_vs_StdCtl	ENSMUSG00000029005	Draxin	26.2173	protein_coding	dorsal inhibitory axon guidance protein [Source:MGI Symbol;Acc:MGI:1917683]	0.0203221	0.97612	0.998474	2
female	PFC	ELS2STVS_vs_StdCtl	ENSMUSG00000070291	Ddx43	6.46501	protein_coding	DEAD (Asp-Glu-Ala-Asp) box polypeptide 43 [Source:MGI Symbol;Acc:MGI:3642857]	0.00860658	1.03809	0.998474	2
female	PFC	ELS2STVS_vs_StdCtl	ENSMUSG00000019890	Nts	231.758	protein_coding	neurotensin [Source:MGI Symbol;Acc:MGI:1328351]	0.0380183	1.07729	0.998474	2
female	PFC	ELS2STVS_vs_StdCtl	ENSMUSG00000020542	Myocd	10.5757	protein_coding	myocardin [Source:MGI Symbol;Acc:MGI:2137495]	0.0105829	1.12479	0.998474	2
female	PFC	ELS2STVS_vs_StdCtl	ENSMUSG00000075330	A930003A15Rik	4.66634	protein_coding	RIKEN cDNA A930003A15 gene [Source:MGI Symbol;Acc:MGI:1915412]	0.024808	1.14433	0.998474	2
female	PFC	ELS2STVS_vs_StdCtl	ENSMUSG00000040258	Nxph4	218.803	protein_coding	neurexophilin 4 [Source:MGI Symbol;Acc:MGI:1336197]	0.0197753	1.15787	0.998474	2
female	PFC	ELS2STVS_vs_StdCtl	ENSMUSG00000021678	F2rl1	6.89768	protein_coding	coagulation factor II (thrombin) receptor-like 1 [Source:MGI Symbol;Acc:MGI:101910]	0.0382672	1.17289	0.998474	2
female	PFC	ELS2STVS_vs_StdCtl	ENSMUSG00000020914	Top2a	43.08	protein_coding	topoisomerase (DNA) II alpha [Source:MGI Symbol;Acc:MGI:98790]	0.00669949	1.17841	0.998474	2
female	PFC	ELS2STVS_vs_StdCtl	ENSMUSG00000064201	Krt2	103.592	protein_coding	keratin 2 [Source:MGI Symbol;Acc:MGI:96699]	0.0305095	1.18651	0.998474	2
female	PFC	ELS2STVS_vs_StdCtl	ENSMUSG00000040856	Dlk1	4314.03	protein_coding	delta-like 1 homolog (Drosophila) [Source:MGI Symbol;Acc:MGI:94900]	0.0137509	1.22095	0.998474	2
female	PFC	ELS2STVS_vs_StdCtl	ENSMUSG00000036907	C1ql2	1148.6	protein_coding	complement component 1	0.04395	1.23589	0.998474	2
female	PFC	ELS2STVS_vs_StdCtl	ENSMUSG00000074591	Ankub1	53.4107	protein_coding	ankrin repeat and ubiquitin domain containing 1 [Source:MGI Symbol;Acc:MGI:2685256]	0.0001214	1.30955	0.533227	2
female	PFC	ELS2STVS_vs_StdCtl	ENSMUSG00000037578	Pkd2l1	70.8813	protein_coding	polycystic kidney disease 2-like 1 [Source:MGI Symbol;Acc:MGI:1352448]	0.000748198	1.39875	0.998474	2
female	PFC	ELS2STVS_vs_StdCtl	ENSMUSG00000051378	Kif18b	5.04275	protein_coding	kinesin family member 18B [Source:MGI Symbol;Acc:MGI:2446979]	0.0401022	1.44222	0.998474	2
female	PFC	ELS2STVS_vs_StdCtl	ENSMUSG00000081225	Cyp2j12	99.4478	protein_coding	cytochrome P450	1.43e-05	1.64094	0.231288	2
female	PFC	ELS2STVS_vs_StdCtl	ENSMUSG00000020808	Fam64a	6.41348	protein_coding	family with sequence similarity 64	0.0199639	1.67977	0.998474	2
female	PFC	ELS2STVS_vs_StdCtl	ENSMUSG00000032446	Eomes	5.22308	protein_coding	eomesodermin homolog (Xenopus laevis) [Source:MGI Symbol;Acc:MGI:1201683]	0.0215076	1.71108	0.998474	2
female	PFC	ELS2STVS_vs_StdCtl	ENSMUSG00000050063	Klk6	354.142	protein_coding	kallikrein related-peptidase 6 [Source:MGI Symbol;Acc:MGI:1343166]	0.0103756	1.73179	0.998474	2
female	PFC	ELS2STVS_vs_StdCtl	ENSMUSG00000051980	Casr	112.432	protein_coding	calcium-sensing receptor [Source:MGI Symbol;Acc:MGI:1351351]	0.0233161	1.75357	0.998474	2
female	PFC	ELS2STVS_vs_StdCtl	ENSMUSG00000032034	Kcnj5	50.979	protein_coding	potassium inwardly-rectifying channel	0.000425165	1.87214	0.834258	2
female	PFC	ELS2STVS_vs_StdCtl	ENSMUSG00000021702	Thbs4	74.053	protein_coding	thrombospondin 4 [Source:MGI Symbol;Acc:MGI:1101779]	0.000317446	1.89395	0.834258	2
female	PFC	ELS2STVS_vs_StdCtl	ENSMUSG00000056271	Lman1l	4.28668	protein_coding	lectin	0.00433931	2.02862	0.998474	2
female	PFC	ELS2STVS_vs_StdCtl	ENSMUSG00000035551	Igfbpl1	42.1511	protein_coding	insulin-like growth factor binding protein-like 1 [Source:MGI Symbol;Acc:MGI:1933198]	0.000669706	2.15067	0.998474	2
female	PFC	ELS2STVS_vs_StdCtl	ENSMUSG00000031130	Brs3	21.1954	protein_coding	bombesin-like receptor 3 [Source:MGI Symbol;Acc:MGI:1100501]	0.0447712	2.27048	0.998474	2
female	PFC	ELS2STVS_vs_StdCtl	ENSMUSG00000034115	Scn11a	9.72283	protein_coding	sodium channel	0.00740848	2.39212	0.998474	2
female	PFC	ELS2STVS_vs_StdCtl	ENSMUSG00000042717	Ppp1r3a	3.79543	protein_coding	protein phosphatase 1	0.00849416	2.56997	0.998474	2
female	PFC	ELS2STVS_vs_StdCtl	ENSMUSG00000034855	Cxcl10	3.48664	protein_coding	chemokine (C-X-C motif) ligand 10 [Source:MGI Symbol;Acc:MGI:1352450]	0.0083851	2.72104	0.998474	2
female	PFC	ELS2STVS_vs_StdCtl	ENSMUSG00000014030	Pax5	32.0706	protein_coding	paired box 5 [Source:MGI Symbol;Acc:MGI:97489]	0.00674133	2.74963	0.998474	2
female	PFC	ELS2STVS_vs_StdCtl	ENSMUSG00000045655	Fam216b	13.7957	protein_coding	family with sequence similarity 216	0.029884	3.27293	0.998474	2
female	PFC	ELS2STVS_vs_StdCtl	ENSMUSG00000096225	Lhx8	60.7541	protein_coding	LIM homeobox protein 8 [Source:MGI Symbol;Acc:MGI:1096343]	1.87e-19	15.3991	6.05e-15	2
female	PFC	ELSSTVS_vs_ELS	ENSMUSG00000052951	C130021I20Rik	373.594	antisense	Riken cDNA C130021I20 gene [Source:MGI Symbol;Acc:MGI:3639863]	0.00223895	-3.71588	0.999668	2
female	PFC	ELSSTVS_vs_ELS	ENSMUSG00000069378	Prdm6	11.7438	protein_coding	PR domain containing 6 [Source:MGI Symbol;Acc:MGI:2684938]	0.000707586	-3.52895	0.999668	2
female	PFC	ELSSTVS_vs_ELS	ENSMUSG00000036596	Cpz	3.48906	protein_coding	carboxypeptidase Z [Source:MGI Symbol;Acc:MGI:88487]	0.00219625	-3.24537	0.999668	2
female	PFC	ELSSTVS_vs_ELS	ENSMUSG00000034127	Tspan8	6.47257	protein_coding	tetraspanin 8 [Source:MGI Symbol;Acc:MGI:2384918]	0.00498767	-3.08236	0.999668	2
female	PFC	ELSSTVS_vs_ELS	ENSMUSG00000048368	Omd	20.0507	protein_coding	osteomodulin [Source:MGI Symbol;Acc:MGI:1350918]	0.000408527	-3.056	0.999668	2
female	PFC	ELSSTVS_vs_ELS	ENSMUSG00000000303	Cdh1	44.8393	protein_coding	cadherin 1 [Source:MGI Symbol;Acc:MGI:88354]	0.000649941	-2.8501	0.999668	2
female	PFC	ELSSTVS_vs_ELS	ENSMUSG00000052974	Cyp2f2	6.8794	protein_coding	cytochrome P450	0.0113101	-2.78866	0.999668	2
female	PFC	ELSSTVS_vs_ELS	ENSMUSG00000079507	H2-Q1	15.8179	protein_coding	histocompatibility 2	0.010904	-2.74489	0.999668	2
female	PFC	ELSSTVS_vs_ELS	ENSMUSG00000087216	E130111B04Rik	2.75694	antisense	RIKEN cDNA E130111B04 gene [Source:MGI Symbol;Acc:MGI:1925104]	0.0222155	-2.38277	0.999668	2
female	PFC	ELSSTVS_vs_ELS	ENSMUSG00000022243	Slc45a2	4.75939	protein_coding	solute carrier family 45	0.00619742	-2.36621	0.999668	2
female	PFC	ELSSTVS_vs_ELS	ENSMUSG00000086708	Gm15577	3.07794	antisense	predicted gene 15577 [Source:MGI Symbol;Acc:MGI:3783025]	0.0186574	-2.32664	0.999668	2
female	PFC	ELSSTVS_vs_ELS	ENSMUSG00000010122	Slc47a1	78.3065	protein_coding	solute carrier family 47	0.00174183	-2.19843	0.999668	2
female	PFC	ELSSTVS_vs_ELS	ENSMUSG00000083161	Gm11427	2.77266	unprocessed_pseudogene	predicted gene 11427 [Source:MGI Symbol;Acc:MGI:3651774]	0.0160648	-2.16019	0.999668	2
female	PFC	ELSSTVS_vs_ELS	ENSMUSG00000047182	Irs3	5.12338	protein_coding	insulin receptor substrate 3 [Source:MGI Symbol;Acc:MGI:1194882]	0.0159282	-2.12836	0.999668	2
female	PFC	ELSSTVS_vs_ELS	ENSMUSG00000047828	A730018C14Rik	9.59398	protein_coding	RIKEN cDNA A730018C14 gene [Source:MGI Symbol;Acc:MGI:2442339]	0.034714	-2.1081	0.999668	2
female	PFC	ELSSTVS_vs_ELS	ENSMUSG00000071540	3425401B19Rik	5.20062	protein_coding	RIKEN cDNA 3425401B19 gene [Source:MGI Symbol;Acc:MGI:3588196]	0.0145373	-2.0899	0.999668	2
female	PFC	ELSSTVS_vs_ELS	ENSMUSG00000092323	BB365896	2.19894	antisense	expressed sequence BB365896 [Source:MGI Symbol;Acc:MGI:3034340]	0.0214158	-2.00671	0.999668	2
female	PFC	ELSSTVS_vs_ELS	ENSMUSG00000006014	Prg4	97.9485	protein_coding	proteoglycan 4 (megakaryocyte stimulating factor	0.00138932	-1.87861	0.999668	2
female	PFC	ELSSTVS_vs_ELS	ENSMUSG00000021390	Ogn	210.796	protein_coding	osteoglycin [Source:MGI Symbol;Acc:MGI:109278]	0.000281301	-1.82653	0.999668	2
female	PFC	ELSSTVS_vs_ELS	ENSMUSG00000026602	Nphs2	6.85806	protein_coding	nephrosis 2	0.0491822	-1.72757	0.999668	2
female	PFC	ELSSTVS_vs_ELS	ENSMUSG00000038765	Lmx1b	180.282	protein_coding	LIM homeobox transcription factor 1 beta [Source:MGI Symbol;Acc:MGI:1100513]	0.0171759	-1.71953	0.999668	2
female	PFC	ELSSTVS_vs_ELS	ENSMUSG00000033080	Vsx1	4.9639	protein_coding	visual system homeobox 1 homolog (zebrafish) [Source:MGI Symbol;Acc:MGI:1890816]	0.0301049	-1.63818	0.999668	2
female	PFC	ELSSTVS_vs_ELS	ENSMUSG00000054988	Agtr1b	3.89526	protein_coding	angiotensin II receptor	0.0386019	-1.57625	0.999668	2
female	PFC	ELSSTVS_vs_ELS	ENSMUSG00000078249	Hmga1-rs1	4.84987	protein_coding	high mobility group AT-hook I	0.00415736	-1.56851	0.999668	2
female	PFC	ELSSTVS_vs_ELS	ENSMUSG00000070332	4933422H20Rik	3.95467	protein_coding	RIKEN cDNA 4933422H20 gene [Source:MGI Symbol;Acc:MGI:3588186]	0.0374771	-1.54165	0.999668	2
female	PFC	ELSSTVS_vs_ELS	ENSMUSG00000069996	Gm7125	2.34186	processed_pseudogene	predicted pseudogene 7125 [Source:MGI Symbol;Acc:MGI:3645829]	0.0110666	-1.5379	0.999668	2
female	PFC	ELSSTVS_vs_ELS	ENSMUSG00000027219	Slc28a2	3.13052	protein_coding	solute carrier family 28 (sodium-coupled nucleoside transporter)	0.0374045	-1.53508	0.999668	2
female	PFC	ELSSTVS_vs_ELS	ENSMUSG00000049409	Prokr1	10.7899	protein_coding	prokineticin receptor 1 [Source:MGI Symbol;Acc:MGI:1929676]	0.0225822	-1.45563	0.999668	2
female	PFC	ELSSTVS_vs_ELS	ENSMUSG00000032092	Mpzl2	41.5458	protein_coding	myelin protein zero-like 2 [Source:MGI Symbol;Acc:MGI:1289160]	0.0206039	-1.4502	0.999668	2
female	PFC	ELSSTVS_vs_ELS	ENSMUSG00000085189	Gm11963	4.8063	antisense	predicted gene 11963 [Source:MGI Symbol;Acc:MGI:3652248]	0.0114506	-1.4118	0.999668	2
female	PFC	ELSSTVS_vs_ELS	ENSMUSG00000046714	Foxc2	29.6942	protein_coding	forkhead box C2 [Source:MGI Symbol;Acc:MGI:1347481]	0.0358825	-1.38486	0.999668	2
female	PFC	ELSSTVS_vs_ELS	ENSMUSG00000047420	Fam180a	28.882	protein_coding	family with sequence similarity 180	0.016738	-1.36849	0.999668	2
female	PFC	ELSSTVS_vs_ELS	ENSMUSG00000024131	Slc3a1	3.75837	protein_coding	solute carrier family 3	0.0446303	-1.31701	0.999668	2
female	PFC	ELSSTVS_vs_ELS	ENSMUSG00000031070	Mrgprf	20.6588	protein_coding	MAS-related GPR	0.0148169	-1.30368	0.999668	2
female	PFC	ELSSTVS_vs_ELS	ENSMUSG00000086749	Gm12037	4.83322	lincRNA	predicted gene 12037 [Source:MGI Symbol;Acc:MGI:3651602]	0.0169633	-1.28399	0.999668	2
female	PFC	ELSSTVS_vs_ELS	ENSMUSG00000090179	Gm16307	2.11464	processed_pseudogene	predicted gene 16307 [Source:MGI Symbol;Acc:MGI:3826556]	0.0479476	-1.21934	0.999668	2
female	PFC	ELSSTVS_vs_ELS	ENSMUSG00000086287	Gm15972	4.35553	antisense	predicted gene 15972 [Source:MGI Symbol;Acc:MGI:3801965]	0.0212508	-1.21928	0.999668	2
female	PFC	ELSSTVS_vs_ELS	ENSMUSG00000088856	Gm24727	5.35256	snoRNA	predicted gene	0.0165468	-1.17238	0.999668	2
female	PFC	ELSSTVS_vs_ELS	ENSMUSG00000015090	Ptgds	11306.6	protein_coding	prostaglandin D2 synthase (brain) [Source:MGI Symbol;Acc:MGI:99261]	0.0139773	-1.15786	0.999668	2
female	PFC	ELSSTVS_vs_ELS	ENSMUSG00000084381	AA413626	8.20293	processed_pseudogene	expressed sequence AA413626 [Source:MGI Symbol;Acc:MGI:3035311]	0.0119992	-1.1247	0.999668	2
female	PFC	ELSSTVS_vs_ELS	ENSMUSG00000083287	Gm13502	4.25386	processed_pseudogene	predicted gene 13502 [Source:MGI Symbol;Acc:MGI:3649894]	0.027728	-1.05703	0.999668	2
female	PFC	ELSSTVS_vs_ELS	ENSMUSG00000073421	H2-Ab1	29.4548	protein_coding	histocompatibility 2	0.0256272	-1.0555	0.999668	2
female	PFC	ELSSTVS_vs_ELS	ENSMUSG00000025927	Tfap2b	31.3929	protein_coding	transcription factor AP-2 beta [Source:MGI Symbol;Acc:MGI:104672]	0.0451513	-1.0413	0.999668	2
female	PFC	ELSSTVS_vs_ELS	ENSMUSG00000103869	RP24-271M20.4	4.14707	TEC		0.0465111	-1.02506	0.999668	2
female	PFC	ELSSTVS_vs_ELS	ENSMUSG00000061878	Sphk1	73.9921	protein_coding	sphingosine kinase 1 [Source:MGI Symbol;Acc:MGI:1316649]	0.0274277	-1.01165	0.999668	2
female	PFC	ELSSTVS_vs_ELS	ENSMUSG00000059237	Ppp1r2-ps4	4.61236	processed_pseudogene	protein phosphatase 1	0.0394363	-1.00526	0.999668	2
female	PFC	ELSSTVS_vs_ELS	ENSMUSG00000083199	Gm9432	4.7391	processed_pseudogene	predicted gene 9432 [Source:MGI Symbol;Acc:MGI:3648371]	0.02467	-1.00128	0.999668	2
female	PFC	ELSSTVS_vs_ELS	ENSMUSG00000024659	Anxa1	62.0497	protein_coding	annexin A1 [Source:MGI Symbol;Acc:MGI:96819]	0.0376786	-0.995873	0.999668	2
female	PFC	ELSSTVS_vs_ELS	ENSMUSG00000099757	BE692007	4.84193	processed_transcript	expressed sequence BE692007 [Source:MGI Symbol;Acc:MGI:3035348]	0.0485755	-0.972934	0.999668	2
female	PFC	ELSSTVS_vs_ELS	ENSMUSG00000014603	Alx3	14.4177	protein_coding	aristaless-like homeobox 3 [Source:MGI Symbol;Acc:MGI:1277097]	0.0231642	-0.970608	0.999668	2
female	PFC	ELSSTVS_vs_ELS	ENSMUSG00000087289	4933424M12Rik	3.80619	antisense	RIKEN cDNA 4933424M12 gene [Source:MGI Symbol;Acc:MGI:1914798]	0.0458316	-0.967157	0.999668	2
female	PFC	ELSSTVS_vs_ELS	ENSMUSG00000060586	H2-Eb1	42.1732	protein_coding	histocompatibility 2	0.0176244	-0.952703	0.999668	2
female	PFC	ELSSTVS_vs_ELS	ENSMUSG00000070469	Adamtsl3	67.2978	protein_coding	ADAMTS-like 3 [Source:MGI Symbol;Acc:MGI:3028499]	0.0250504	-0.943189	0.999668	2
female	PFC	ELSSTVS_vs_ELS	ENSMUSG00000063415	Cyp26b1	285.836	protein_coding	cytochrome P450	0.0215859	-0.919228	0.999668	2
female	PFC	ELSSTVS_vs_ELS	ENSMUSG00000030787	Lyve1	24.3087	protein_coding	lymphatic vessel endothelial hyaluronan receptor 1 [Source:MGI Symbol;Acc:MGI:2136348]	0.0189985	-0.910377	0.999668	2
female	PFC	ELSSTVS_vs_ELS	ENSMUSG00000040310	Alx4	46.2205	protein_coding	aristaless-like homeobox 4 [Source:MGI Symbol;Acc:MGI:108359]	0.0421742	-0.903788	0.999668	2
female	PFC	ELSSTVS_vs_ELS	ENSMUSG00000024992	Pde6c	5.20277	protein_coding	phosphodiesterase 6C	0.0227078	-0.894963	0.999668	2
female	PFC	ELSSTVS_vs_ELS	ENSMUSG00000030344	Akap3	10.0435	protein_coding	A kinase (PRKA) anchor protein 3 [Source:MGI Symbol;Acc:MGI:1341149]	0.0432399	-0.894914	0.999668	2
female	PFC	ELSSTVS_vs_ELS	ENSMUSG00000020473	Aebp1	436.636	protein_coding	AE binding protein 1 [Source:MGI Symbol;Acc:MGI:1197012]	0.0249001	-0.862637	0.999668	2
female	PFC	ELSSTVS_vs_ELS	ENSMUSG00000042678	Myo15	13.1877	protein_coding	myosin XV [Source:MGI Symbol;Acc:MGI:1261811]	0.020483	-0.833717	0.999668	2
female	PFC	ELSSTVS_vs_ELS	ENSMUSG00000035799	Twist1	21.774	protein_coding	twist basic helix-loop-helix transcription factor 1 [Source:MGI Symbol;Acc:MGI:98872]	0.0202736	-0.82183	0.999668	2
female	PFC	ELSSTVS_vs_ELS	ENSMUSG00000040829	Zmynd15	14.4862	protein_coding	zinc finger	0.0128683	-0.815778	0.999668	2
female	PFC	ELSSTVS_vs_ELS	ENSMUSG00000073197	5730507C01Rik	13.0349	protein_coding	RIKEN cDNA 5730507C01 gene [Source:MGI Symbol;Acc:MGI:1917882]	0.011205	-0.812014	0.999668	2
female	PFC	ELSSTVS_vs_ELS	ENSMUSG00000065564	Mirlet7b	13.1554	miRNA	microRNA let7b [Source:MGI Symbol;Acc:MGI:2676794]	0.0142945	-0.798462	0.999668	2
female	PFC	ELSSTVS_vs_ELS	ENSMUSG00000063727	Tnfrsf11b	43.1082	protein_coding	tumor necrosis factor receptor superfamily	0.0288146	-0.793957	0.999668	2
female	PFC	ELSSTVS_vs_ELS	ENSMUSG00000098708	Gm27252	12.7155	antisense	predicted gene 27252 [Source:MGI Symbol;Acc:MGI:5521095]	0.010994	-0.793613	0.999668	2
female	PFC	ELSSTVS_vs_ELS	ENSMUSG00000026829	Gbgt1	24.5582	protein_coding	globoside alpha-1	0.0140687	-0.790696	0.999668	2
female	PFC	ELSSTVS_vs_ELS	ENSMUSG00000086806	Gm13054	10.0824	antisense	predicted gene 13054 [Source:MGI Symbol;Acc:MGI:3702728]	0.0326045	-0.768275	0.999668	2
female	PFC	ELSSTVS_vs_ELS	ENSMUSG00000054966	Lmntd1	26.1411	protein_coding	lamin tail domain containing 1 [Source:MGI Symbol;Acc:MGI:1921321]	0.0252616	-0.764288	0.999668	2
female	PFC	ELSSTVS_vs_ELS	ENSMUSG00000020793	Galr2	22.8598	protein_coding	galanin receptor 2 [Source:MGI Symbol;Acc:MGI:1337018]	0.000886986	-0.753347	0.999668	2
female	PFC	ELSSTVS_vs_ELS	ENSMUSG00000084616	Gm25047	27.2766	snRNA	predicted gene	0.00492139	-0.706892	0.999668	2
female	PFC	ELSSTVS_vs_ELS	ENSMUSG00000058183	Mmel1	52.5148	protein_coding	membrane metallo-endopeptidase-like 1 [Source:MGI Symbol;Acc:MGI:1351603]	0.0261621	-0.678264	0.999668	2
female	PFC	ELSSTVS_vs_ELS	ENSMUSG00000032548	Slco2a1	107.571	protein_coding	solute carrier organic anion transporter family	0.0453763	-0.569569	0.999668	2
female	PFC	ELSSTVS_vs_ELS	ENSMUSG00000005470	Asf1b	17.0152	protein_coding	anti-silencing function 1B histone chaperone [Source:MGI Symbol;Acc:MGI:1914179]	0.0364362	-0.559728	0.999668	2
female	PFC	ELSSTVS_vs_ELS	ENSMUSG00000009545	Kcnq1	25.0946	protein_coding	potassium voltage-gated channel	0.040462	-0.557502	0.999668	2
female	PFC	ELSSTVS_vs_ELS	ENSMUSG00000058743	Kcnj14	53.418	protein_coding	potassium inwardly-rectifying channel	0.0257142	-0.471394	0.999668	2
female	PFC	ELSSTVS_vs_ELS	ENSMUSG00000086629	2810403D21Rik	25.6639	processed_transcript	RIKEN cDNA 2810403D21 gene [Source:MGI Symbol;Acc:MGI:1917214]	0.0288355	-0.465172	0.999668	2
female	PFC	ELSSTVS_vs_ELS	ENSMUSG00000103280	RP24-426M1.4	61.9999	TEC		0.00571415	-0.413186	0.999668	2
female	PFC	ELSSTVS_vs_ELS	ENSMUSG00000089998	Phtf1os	30.5635	antisense	putative homeodomain transcription factor 1	0.0465292	-0.393415	0.999668	2
female	PFC	ELSSTVS_vs_ELS	ENSMUSG00000027858	Tspan2	4151.82	protein_coding	tetraspanin 2 [Source:MGI Symbol;Acc:MGI:1917997]	0.0290502	0.386053	0.999668	2
female	PFC	ELSSTVS_vs_ELS	ENSMUSG00000022500	Litaf	663.582	protein_coding	LPS-induced TN factor [Source:MGI Symbol;Acc:MGI:1929512]	0.032048	0.393583	0.999668	2
female	PFC	ELSSTVS_vs_ELS	ENSMUSG00000018166	Erbb3	520.428	protein_coding	v-erb-b2 erythroblastic leukemia viral oncogene homolog 3 (avian) [Source:MGI Symbol;Acc:MGI:95411]	0.0435988	0.401166	0.999668	2
female	PFC	ELSSTVS_vs_ELS	ENSMUSG00000045629	Sh3tc2	117.568	protein_coding	SH3 domain and tetratricopeptide repeats 2 [Source:MGI Symbol;Acc:MGI:2444417]	0.0395755	0.409754	0.999668	2
female	PFC	ELSSTVS_vs_ELS	ENSMUSG00000086600	C030005K06Rik	30.8729	processed_transcript	RIKEN cDNA C030005K06 gene [Source:MGI Symbol;Acc:MGI:1925945]	0.037636	0.425766	0.999668	2
female	PFC	ELSSTVS_vs_ELS	ENSMUSG00000039904	Gpr37	2218.18	protein_coding	G protein-coupled receptor 37 [Source:MGI Symbol;Acc:MGI:1313297]	0.0127103	0.430017	0.999668	2
female	PFC	ELSSTVS_vs_ELS	ENSMUSG00000046961	Gpr156	47.814	protein_coding	G protein-coupled receptor 156 [Source:MGI Symbol;Acc:MGI:2653880]	0.0316979	0.434172	0.999668	2
female	PFC	ELSSTVS_vs_ELS	ENSMUSG00000052151	Ppap2c	133.606	protein_coding	phosphatidic acid phosphatase type 2C [Source:MGI Symbol;Acc:MGI:1354945]	0.0332722	0.451135	0.999668	2
female	PFC	ELSSTVS_vs_ELS	ENSMUSG00000041828	Abca8a	353.126	protein_coding	ATP-binding cassette	0.0393929	0.455798	0.999668	2
female	PFC	ELSSTVS_vs_ELS	ENSMUSG00000006782	Cnp	9948.73	protein_coding	2'	0.023141	0.458793	0.999668	2
female	PFC	ELSSTVS_vs_ELS	ENSMUSG00000048782	Insc	152.458	protein_coding	inscuteable homolog (Drosophila) [Source:MGI Symbol;Acc:MGI:1917942]	0.031373	0.461273	0.999668	2
female	PFC	ELSSTVS_vs_ELS	ENSMUSG00000026519	Tmem63a	1115.6	protein_coding	transmembrane protein 63a [Source:MGI Symbol;Acc:MGI:2384789]	0.0214288	0.486562	0.999668	2
female	PFC	ELSSTVS_vs_ELS	ENSMUSG00000022090	Pdlim2	379.22	protein_coding	PDZ and LIM domain 2 [Source:MGI Symbol;Acc:MGI:2384850]	0.0324117	0.492085	0.999668	2
female	PFC	ELSSTVS_vs_ELS	ENSMUSG00000043448	Gjc2	649.846	protein_coding	gap junction protein	0.0381481	0.496651	0.999668	2
female	PFC	ELSSTVS_vs_ELS	ENSMUSG00000097828	6430562O15Rik	27.5365	lincRNA	RIKEN cDNA 6430562O15 gene [Source:MGI Symbol;Acc:MGI:2444982]	0.0193235	0.515138	0.999668	2
female	PFC	ELSSTVS_vs_ELS	ENSMUSG00000034394	Lif	25.3331	protein_coding	leukemia inhibitory factor [Source:MGI Symbol;Acc:MGI:96787]	0.045414	0.517616	0.999668	2
female	PFC	ELSSTVS_vs_ELS	ENSMUSG00000044734	Serpinb1a	306.914	protein_coding	serine (or cysteine) peptidase inhibitor	0.0397732	0.545323	0.999668	2
female	PFC	ELSSTVS_vs_ELS	ENSMUSG00000038521	C1s1	28.8408	protein_coding	complement component 1	0.0394544	0.546243	0.999668	2
female	PFC	ELSSTVS_vs_ELS	ENSMUSG00000036098	Myrf	2109.33	protein_coding	myelin regulatory factor [Source:MGI Symbol;Acc:MGI:2684944]	0.0175857	0.547771	0.999668	2
female	PFC	ELSSTVS_vs_ELS	ENSMUSG00000060716	Plekhh1	1489.92	protein_coding	pleckstrin homology domain containing	0.020769	0.548571	0.999668	2
female	PFC	ELSSTVS_vs_ELS	ENSMUSG00000019232	Etnppl	802.55	protein_coding	ethanolamine phosphate phospholyase [Source:MGI Symbol;Acc:MGI:1919010]	0.0156989	0.551718	0.999668	2
female	PFC	ELSSTVS_vs_ELS	ENSMUSG00000033579	Fa2h	1528.91	protein_coding	fatty acid 2-hydroxylase [Source:MGI Symbol;Acc:MGI:2443327]	0.0343728	0.552814	0.999668	2
female	PFC	ELSSTVS_vs_ELS	ENSMUSG00000054412	Gm4793	48.1163	antisense	predicted gene 4793 [Source:MGI Symbol;Acc:MGI:3646955]	0.00390127	0.555027	0.999668	2
female	PFC	ELSSTVS_vs_ELS	ENSMUSG00000036634	Mag	5670.41	protein_coding	myelin-associated glycoprotein [Source:MGI Symbol;Acc:MGI:96912]	0.0439122	0.555837	0.999668	2
female	PFC	ELSSTVS_vs_ELS	ENSMUSG00000076439	Mog	2018.7	protein_coding	myelin oligodendrocyte glycoprotein [Source:MGI Symbol;Acc:MGI:97435]	0.0467684	0.55888	0.999668	2
female	PFC	ELSSTVS_vs_ELS	ENSMUSG00000004894	Hapln2	790.744	protein_coding	hyaluronan and proteoglycan link protein 2 [Source:MGI Symbol;Acc:MGI:2137300]	0.0389862	0.580634	0.999668	2
female	PFC	ELSSTVS_vs_ELS	ENSMUSG00000033644	Piwil2	27.0377	protein_coding	piwi-like RNA-mediated gene silencing 2 [Source:MGI Symbol;Acc:MGI:1930036]	0.00826047	0.585101	0.999668	2
female	PFC	ELSSTVS_vs_ELS	ENSMUSG00000026830	Ermn	2026.26	protein_coding	ermin	0.0408554	0.588688	0.999668	2
female	PFC	ELSSTVS_vs_ELS	ENSMUSG00000037625	Cldn11	4031.21	protein_coding	claudin 11 [Source:MGI Symbol;Acc:MGI:106925]	0.0253076	0.600329	0.999668	2
female	PFC	ELSSTVS_vs_ELS	ENSMUSG00000027654	Fam83d	31.5307	protein_coding	family with sequence similarity 83	0.035277	0.628327	0.999668	2
female	PFC	ELSSTVS_vs_ELS	ENSMUSG00000092212	Slc22a13b-ps	19.4818	polymorphic_pseudogene	solute carrier family 22 (organic cation transporter)	0.0236595	0.634208	0.999668	2
female	PFC	ELSSTVS_vs_ELS	ENSMUSG00000091712	Sec14l5	327.602	protein_coding	SEC14-like 5 (S. cerevisiae) [Source:MGI Symbol;Acc:MGI:3616084]	0.0216605	0.63662	0.999668	2
female	PFC	ELSSTVS_vs_ELS	ENSMUSG00000060284	Sp7	57.0242	protein_coding	Sp7 transcription factor 7 [Source:MGI Symbol;Acc:MGI:2153568]	0.0465042	0.644513	0.999668	2
female	PFC	ELSSTVS_vs_ELS	ENSMUSG00000104272	RP23-116P18.4	13.5142	TEC		0.0486091	0.65895	0.999668	2
female	PFC	ELSSTVS_vs_ELS	ENSMUSG00000027375	Mal	6462.52	protein_coding	myelin and lymphocyte protein	0.0161403	0.662639	0.999668	2
female	PFC	ELSSTVS_vs_ELS	ENSMUSG00000036777	Anln	1387.46	protein_coding	anillin	0.0248822	0.664042	0.999668	2
female	PFC	ELSSTVS_vs_ELS	ENSMUSG00000031250	Tnmd	12.485	protein_coding	tenomodulin [Source:MGI Symbol;Acc:MGI:1929885]	0.0393225	0.687516	0.999668	2
female	PFC	ELSSTVS_vs_ELS	ENSMUSG00000074591	Ankub1	53.4107	protein_coding	ankrin repeat and ubiquitin domain containing 1 [Source:MGI Symbol;Acc:MGI:2685256]	0.0341367	0.72209	0.999668	2
female	PFC	ELSSTVS_vs_ELS	ENSMUSG00000032517	Mobp	26697.3	protein_coding	myelin-associated oligodendrocytic basic protein [Source:MGI Symbol;Acc:MGI:108511]	0.0176099	0.771384	0.999668	2
female	PFC	ELSSTVS_vs_ELS	ENSMUSG00000074569	Gcnt7	11.9232	protein_coding	glucosaminyl (N-acetyl) transferase family member 7 [Source:MGI Symbol;Acc:MGI:3606143]	0.0149675	0.785595	0.999668	2
female	PFC	ELSSTVS_vs_ELS	ENSMUSG00000086359	9630013K17Rik	18.0717	antisense	RIKEN cDNA 9630013K17 gene [Source:MGI Symbol;Acc:MGI:1926133]	0.0049121	0.787041	0.999668	2
female	PFC	ELSSTVS_vs_ELS	ENSMUSG00000037578	Pkd2l1	70.8813	protein_coding	polycystic kidney disease 2-like 1 [Source:MGI Symbol;Acc:MGI:1352448]	0.0457486	0.79897	0.999668	2
female	PFC	ELSSTVS_vs_ELS	ENSMUSG00000022025	Lect1	23.1858	protein_coding	leukocyte cell derived chemotaxin 1 [Source:MGI Symbol;Acc:MGI:1341171]	0.0116391	0.859415	0.999668	2
female	PFC	ELSSTVS_vs_ELS	ENSMUSG00000086844	B230206H07Rik	48.5282	processed_transcript	RIKEN cDNA B230206H07 gene [Source:MGI Symbol;Acc:MGI:2444929]	0.0217861	0.866805	0.999668	2
female	PFC	ELSSTVS_vs_ELS	ENSMUSG00000039095	En2	257.528	protein_coding	engrailed 2 [Source:MGI Symbol;Acc:MGI:95390]	0.0427675	0.898317	0.999668	2
female	PFC	ELSSTVS_vs_ELS	ENSMUSG00000028457	Atp8b5	17.6887	protein_coding	ATPase	0.00262412	0.946865	0.999668	2
female	PFC	ELSSTVS_vs_ELS	ENSMUSG00000029371	Cxcl5	9.26092	protein_coding	chemokine (C-X-C motif) ligand 5 [Source:MGI Symbol;Acc:MGI:1096868]	0.0148618	1.06405	0.999668	2
female	PFC	ELSSTVS_vs_ELS	ENSMUSG00000097783	Gm26747	10.8793	lincRNA	predicted gene	0.0137038	1.06416	0.999668	2
female	PFC	ELSSTVS_vs_ELS	ENSMUSG00000032034	Kcnj5	50.979	protein_coding	potassium inwardly-rectifying channel	0.0433689	1.08095	0.999668	2
female	PFC	ELSSTVS_vs_ELS	ENSMUSG00000081225	Cyp2j12	99.4478	protein_coding	cytochrome P450	0.00260262	1.1676	0.999668	2
female	PFC	ELSSTVS_vs_ELS	ENSMUSG00000040528	Milr1	5.75289	protein_coding	mast cell immunoglobulin like receptor 1 [Source:MGI Symbol;Acc:MGI:2685731]	0.0273584	1.23772	0.999668	2
female	PFC	ELSSTVS_vs_ELS	ENSMUSG00000088453	Gm25706	3.99298	misc_RNA	predicted gene	0.0299656	1.2589	0.999668	2
female	PFC	ELSSTVS_vs_ELS	ENSMUSG00000075330	A930003A15Rik	4.66634	protein_coding	RIKEN cDNA A930003A15 gene [Source:MGI Symbol;Acc:MGI:1915412]	0.0213548	1.29677	0.999668	2
female	PFC	ELSSTVS_vs_ELS	ENSMUSG00000098123	Gm4518	3.73404	processed_pseudogene	predicted gene 4518 [Source:MGI Symbol;Acc:MGI:3782703]	0.0219342	1.32403	0.999668	2
female	PFC	ELSSTVS_vs_ELS	ENSMUSG00000087230	Mroh3	10.6158	protein_coding	maestro heat-like repeat family member 3 [Source:MGI Symbol;Acc:MGI:1923672]	0.00146766	1.3703	0.999668	2
female	PFC	ELSSTVS_vs_ELS	ENSMUSG00000087601	Uchl1os	3.78579	antisense	ubiquitin carboxy-terminal hydrolase L1	0.0261066	1.57831	0.999668	2
female	PFC	ELSSTVS_vs_ELS	ENSMUSG00000103329	RP23-299N6.2	27.8265	TEC		0.00257733	1.62628	0.999668	2
female	PFC	ELSSTVS_vs_ELS	ENSMUSG00000021702	Thbs4	74.053	protein_coding	thrombospondin 4 [Source:MGI Symbol;Acc:MGI:1101779]	0.00216736	1.68911	0.999668	2
female	PFC	ELSSTVS_vs_ELS	ENSMUSG00000007107	Atp1a4	3.36056	protein_coding	ATPase	0.0161295	1.77351	0.999668	2
female	PFC	ELSSTVS_vs_ELS	ENSMUSG00000090185	Gm15523	2.45978	antisense	predicted gene 15523 [Source:MGI Symbol;Acc:MGI:3782970]	0.0481445	1.89481	0.999668	2
female	PFC	ELSSTVS_vs_ELS	ENSMUSG00000035551	Igfbpl1	42.1511	protein_coding	insulin-like growth factor binding protein-like 1 [Source:MGI Symbol;Acc:MGI:1933198]	0.00257353	1.99405	0.999668	2
female	PFC	ELSSTVS_vs_ELS	ENSMUSG00000103098	RP23-469D21.5	4.94006	processed_pseudogene		0.0013658	2.14892	0.999668	2
female	PFC	ELSSTVS_vs_ELS	ENSMUSG00000086715	B230112J18Rik	2.9083	lincRNA	RIKEN cDNA B230112J18 gene [Source:MGI Symbol;Acc:MGI:1925096]	0.0286754	2.31324	0.999668	2
female	PFC	ELSSTVS_vs_ELS	ENSMUSG00000032081	Apoc3	2.67766	protein_coding	apolipoprotein C-III [Source:MGI Symbol;Acc:MGI:88055]	0.0172202	2.4475	0.999668	2
female	PFC	ELSSTVS_vs_ELS	ENSMUSG00000068259	Olfr461	2.41385	protein_coding	olfactory receptor 461 [Source:MGI Symbol;Acc:MGI:3030295]	0.0278769	2.45991	0.999668	2
female	PFC	ELSSTVS_vs_ELS	ENSMUSG00000045655	Fam216b	13.7957	protein_coding	family with sequence similarity 216	0.04982	3.1341	0.999668	2
female	PFC	StdSTVS_vs_StdCtl	ENSMUSG00000021953	Tdh	5.23152	protein_coding	L-threonine dehydrogenase [Source:MGI Symbol;Acc:MGI:1926231]	0.0125666	-2.72096	0.997428	2
female	PFC	StdSTVS_vs_StdCtl	ENSMUSG00000036602	Alx1	2.16046	protein_coding	ALX homeobox 1 [Source:MGI Symbol;Acc:MGI:104621]	0.0184908	-2.70053	0.997428	2
female	PFC	StdSTVS_vs_StdCtl	ENSMUSG00000054746	Abca15	2.43178	protein_coding	ATP-binding cassette	0.000592485	-2.32945	0.997428	2
female	PFC	StdSTVS_vs_StdCtl	ENSMUSG00000030159	Clec1b	3.96393	protein_coding	C-type lectin domain family 1	0.0315541	-2.30792	0.997428	2
female	PFC	StdSTVS_vs_StdCtl	ENSMUSG00000063529	Stmnd1	3.33125	protein_coding	stathmin domain containing 1 [Source:MGI Symbol;Acc:MGI:2686420]	0.0477484	-2.27146	0.997428	2
female	PFC	StdSTVS_vs_StdCtl	ENSMUSG00000027713	1810062G17Rik	2.72358	protein_coding	RIKEN cDNA 1810062G17 gene [Source:MGI Symbol;Acc:MGI:1919532]	0.0302498	-2.26622	0.997428	2
female	PFC	StdSTVS_vs_StdCtl	ENSMUSG00000052270	Fpr2	3.73384	protein_coding	formyl peptide receptor 2 [Source:MGI Symbol;Acc:MGI:1278319]	0.0404819	-2.14262	0.997428	2
female	PFC	StdSTVS_vs_StdCtl	ENSMUSG00000071036	Gm10309	2.61341	protein_coding	predicted gene 10309 [Source:MGI Symbol;Acc:MGI:3641941]	0.0229874	-2.10886	0.997428	2
female	PFC	StdSTVS_vs_StdCtl	ENSMUSG00000102030	Gm29106	3.60511	protein_coding	predicted gene 29106 [Source:MGI Symbol;Acc:MGI:5579812]	0.0112164	-2.06642	0.997428	2
female	PFC	StdSTVS_vs_StdCtl	ENSMUSG00000079845	Xlr4a	9.65799	protein_coding	X-linked lymphocyte-regulated 4A [Source:MGI Symbol;Acc:MGI:3574098]	0.0120283	-2.05461	0.997428	2
female	PFC	StdSTVS_vs_StdCtl	ENSMUSG00000043948	Olfr691	2.17104	protein_coding	olfactory receptor 691 [Source:MGI Symbol;Acc:MGI:3030525]	0.0365624	-1.99829	0.997428	2
female	PFC	StdSTVS_vs_StdCtl	ENSMUSG00000063953	Amd2	11.0707	protein_coding	S-adenosylmethionine decarboxylase 2 [Source:MGI Symbol;Acc:MGI:1333111]	0.00410927	-1.84567	0.997428	2
female	PFC	StdSTVS_vs_StdCtl	ENSMUSG00000046345	Smco1	4.30116	protein_coding	single-pass membrane protein with coiled-coil domains 1 [Source:MGI Symbol;Acc:MGI:1916826]	0.0286539	-1.55968	0.997428	2
female	PFC	StdSTVS_vs_StdCtl	ENSMUSG00000047370	Gm7367	4.1362	protein_coding	predicted pseudogene 7367 [Source:MGI Symbol;Acc:MGI:3646404]	0.00155248	-1.55127	0.997428	2
female	PFC	StdSTVS_vs_StdCtl	ENSMUSG00000028003	Lrat	8.31283	protein_coding	lecithin-retinol acyltransferase (phosphatidylcholine-retinol-O-acyltransferase) [Source:MGI Symbol;Acc:MGI:1891259]	0.043949	-1.53365	0.997428	2
female	PFC	StdSTVS_vs_StdCtl	ENSMUSG00000096169	Gm4461	3.22035	protein_coding	predicted gene 4461 [Source:MGI Symbol;Acc:MGI:3782645]	0.0223982	-1.47478	0.997428	2
female	PFC	StdSTVS_vs_StdCtl	ENSMUSG00000082766	1700064H15Rik	2.10748	protein_coding	RIKEN cDNA 1700064H15 gene [Source:MGI Symbol;Acc:MGI:1920674]	0.0382607	-1.39055	0.997428	2
female	PFC	StdSTVS_vs_StdCtl	ENSMUSG00000094962	Gm21954	4.64076	protein_coding	predicted gene	0.0181343	-1.35587	0.997428	2
female	PFC	StdSTVS_vs_StdCtl	ENSMUSG00000091558	Gm17227	4.31666	protein_coding	predicted gene 17227 [Source:MGI Symbol;Acc:MGI:4938054]	0.0278895	-1.33387	0.997428	2
female	PFC	StdSTVS_vs_StdCtl	ENSMUSG00000033187	BC016579	8.43471	protein_coding	cDNA sequence	0.0100229	-1.2139	0.997428	2
female	PFC	StdSTVS_vs_StdCtl	ENSMUSG00000047497	Adamts12	13.2836	protein_coding	a disintegrin-like and metallopeptidase (reprolysin type) with thrombospondin type 1 motif	0.0214222	-1.19524	0.997428	2
female	PFC	StdSTVS_vs_StdCtl	ENSMUSG00000070690	5830473C10Rik	3.28122	protein_coding	RIKEN cDNA 5830473C10 gene [Source:MGI Symbol;Acc:MGI:1923342]	0.0448162	-1.19072	0.997428	2
female	PFC	StdSTVS_vs_StdCtl	ENSMUSG00000073489	Ifi204	8.19069	protein_coding	interferon activated gene 204 [Source:MGI Symbol;Acc:MGI:96429]	0.0229589	-1.1852	0.997428	2
female	PFC	StdSTVS_vs_StdCtl	ENSMUSG00000090369	4933411K16Rik	3.44693	protein_coding	RIKEN cDNA 4933411K16 gene [Source:MGI Symbol;Acc:MGI:1914015]	0.0487844	-1.1594	0.997428	2
female	PFC	StdSTVS_vs_StdCtl	ENSMUSG00000031722	Hp	5.80938	protein_coding	haptoglobin [Source:MGI Symbol;Acc:MGI:96211]	0.0404672	-1.13049	0.997428	2
female	PFC	StdSTVS_vs_StdCtl	ENSMUSG00000024972	Lgals12	18.4569	protein_coding	lectin	0.00384476	-1.1225	0.997428	2
female	PFC	StdSTVS_vs_StdCtl	ENSMUSG00000079699	Gm6592	9.04446	protein_coding	predicted gene 6592 [Source:MGI Symbol;Acc:MGI:3647394]	0.018584	-1.11414	0.997428	2
female	PFC	StdSTVS_vs_StdCtl	ENSMUSG00000020310	Madcam1	5.35387	protein_coding	mucosal vascular addressin cell adhesion molecule 1 [Source:MGI Symbol;Acc:MGI:103579]	0.0304209	-1.11256	0.997428	2
female	PFC	StdSTVS_vs_StdCtl	ENSMUSG00000095562	Gm21887	15.3128	protein_coding	predicted gene	0.0126606	-1.10367	0.997428	2
female	PFC	StdSTVS_vs_StdCtl	ENSMUSG00000041644	Slc5a12	4.85291	protein_coding	solute carrier family 5 (sodium/glucose cotransporter)	0.0238476	-1.08267	0.997428	2
female	PFC	StdSTVS_vs_StdCtl	ENSMUSG00000015533	Itga2	6.55288	protein_coding	integrin alpha 2 [Source:MGI Symbol;Acc:MGI:96600]	0.0268902	-1.08034	0.997428	2
female	PFC	StdSTVS_vs_StdCtl	ENSMUSG00000058163	Gm5431	5.56987	protein_coding	predicted gene 5431 [Source:MGI Symbol;Acc:MGI:3645205]	0.0282513	-1.07846	0.997428	2
female	PFC	StdSTVS_vs_StdCtl	ENSMUSG00000024124	Prss30	8.84873	protein_coding	protease	0.0227514	-1.06626	0.997428	2
female	PFC	StdSTVS_vs_StdCtl	ENSMUSG00000023829	Slc22a1	3.60173	protein_coding	solute carrier family 22 (organic cation transporter)	0.0187936	-1.02619	0.997428	2
female	PFC	StdSTVS_vs_StdCtl	ENSMUSG00000020633	Dcdc2c	5.08867	protein_coding	doublecortin domain containing 2C [Source:MGI Symbol;Acc:MGI:1915761]	0.00490002	-1.02119	0.997428	2
female	PFC	StdSTVS_vs_StdCtl	ENSMUSG00000087610	Gm16253	10.614	protein_coding	predicted gene 16253 [Source:MGI Symbol;Acc:MGI:3826531]	0.0102314	-0.982072	0.997428	2
female	PFC	StdSTVS_vs_StdCtl	ENSMUSG00000026870	Cutal	15.8408	protein_coding	cutA divalent cation tolerance homolog-like [Source:MGI Symbol;Acc:MGI:1925246]	0.0450006	-0.965322	0.997428	2
female	PFC	StdSTVS_vs_StdCtl	ENSMUSG00000019989	Enpp3	19.3643	protein_coding	ectonucleotide pyrophosphatase/phosphodiesterase 3 [Source:MGI Symbol;Acc:MGI:2143702]	0.0155067	-0.934424	0.997428	2
female	PFC	StdSTVS_vs_StdCtl	ENSMUSG00000017002	Slpi	11.9818	protein_coding	secretory leukocyte peptidase inhibitor [Source:MGI Symbol;Acc:MGI:109297]	0.0236321	-0.885478	0.997428	2
female	PFC	StdSTVS_vs_StdCtl	ENSMUSG00000007035	Msh5	15.6237	protein_coding	mutS homolog 5 (E. coli) [Source:MGI Symbol;Acc:MGI:1329021]	0.0257708	-0.840646	0.997428	2
female	PFC	StdSTVS_vs_StdCtl	ENSMUSG00000055323	Gm9967	10.9604	protein_coding	predicted gene 9967 [Source:MGI Symbol;Acc:MGI:3704300]	0.0281102	-0.8181	0.997428	2
female	PFC	StdSTVS_vs_StdCtl	ENSMUSG00000028457	Atp8b5	17.6887	protein_coding	ATPase	0.0130712	-0.809481	0.997428	2
female	PFC	StdSTVS_vs_StdCtl	ENSMUSG00000064330	Pde6h	8.93992	protein_coding	phosphodiesterase 6H	0.0492502	-0.801024	0.997428	2
female	PFC	StdSTVS_vs_StdCtl	ENSMUSG00000090084	Srpx	8.92499	protein_coding	sushi-repeat-containing protein [Source:MGI Symbol;Acc:MGI:1858306]	0.042087	-0.791975	0.997428	2
female	PFC	StdSTVS_vs_StdCtl	ENSMUSG00000031383	Dusp9	15.9304	protein_coding	dual specificity phosphatase 9 [Source:MGI Symbol;Acc:MGI:2387107]	0.0151759	-0.744259	0.997428	2
female	PFC	StdSTVS_vs_StdCtl	ENSMUSG00000054582	Pabpc1l	11.5318	protein_coding	poly(A) binding protein	0.0379808	-0.737864	0.997428	2
female	PFC	StdSTVS_vs_StdCtl	ENSMUSG00000056043	Rgs9bp	8.46127	protein_coding	regulator of G-protein signalling 9 binding protein [Source:MGI Symbol;Acc:MGI:2384418]	0.0224182	-0.733805	0.997428	2
female	PFC	StdSTVS_vs_StdCtl	ENSMUSG00000022025	Lect1	23.1858	protein_coding	leukocyte cell derived chemotaxin 1 [Source:MGI Symbol;Acc:MGI:1341171]	0.0292407	-0.713896	0.997428	2
female	PFC	StdSTVS_vs_StdCtl	ENSMUSG00000025701	Alox5	26.1488	protein_coding	arachidonate 5-lipoxygenase [Source:MGI Symbol;Acc:MGI:87999]	0.00417575	-0.700979	0.997428	2
female	PFC	StdSTVS_vs_StdCtl	ENSMUSG00000055978	Fut2	20.4234	protein_coding	fucosyltransferase 2 [Source:MGI Symbol;Acc:MGI:109374]	0.0448651	-0.673991	0.997428	2
female	PFC	StdSTVS_vs_StdCtl	ENSMUSG00000066224	Arid3c	6.63768	protein_coding	AT rich interactive domain 3C (BRIGHT-like) [Source:MGI Symbol;Acc:MGI:3650624]	0.0440567	-0.666812	0.997428	2
female	PFC	StdSTVS_vs_StdCtl	ENSMUSG00000046275	Tusc5	11.0127	protein_coding	tumor suppressor candidate 5 [Source:MGI Symbol;Acc:MGI:3029307]	0.0450811	-0.654762	0.997428	2
female	PFC	StdSTVS_vs_StdCtl	ENSMUSG00000073460	Pnldc1	34.9895	protein_coding	poly(A)-specific ribonuclease (PARN)-like domain containing 1 [Source:MGI Symbol;Acc:MGI:2685159]	0.0019693	-0.652916	0.997428	2
female	PFC	StdSTVS_vs_StdCtl	ENSMUSG00000040084	Bub1b	74.7769	protein_coding	budding uninhibited by benzimidazoles 1 homolog	0.0259392	-0.643293	0.997428	2
female	PFC	StdSTVS_vs_StdCtl	ENSMUSG00000078796	Zfp541	21.3842	protein_coding	zinc finger protein 541 [Source:MGI Symbol;Acc:MGI:3647699]	0.00914592	-0.64176	0.997428	2
female	PFC	StdSTVS_vs_StdCtl	ENSMUSG00000046168	Kcnrg	17.7174	protein_coding	potassium channel regulator [Source:MGI Symbol;Acc:MGI:2685591]	0.0123571	-0.637622	0.997428	2
female	PFC	StdSTVS_vs_StdCtl	ENSMUSG00000090817	Gm4450	10.4806	protein_coding	predicted gene 4450 [Source:MGI Symbol;Acc:MGI:3782634]	0.0323022	-0.636071	0.997428	2
female	PFC	StdSTVS_vs_StdCtl	ENSMUSG00000007122	Casq1	28.2027	protein_coding	calsequestrin 1 [Source:MGI Symbol;Acc:MGI:1309468]	0.0220643	-0.620314	0.997428	2
female	PFC	StdSTVS_vs_StdCtl	ENSMUSG00000051054	1700014D04Rik	35.4934	protein_coding	RIKEN cDNA 1700014D04 gene [Source:MGI Symbol;Acc:MGI:1921474]	0.0279142	-0.552804	0.997428	2
female	PFC	StdSTVS_vs_StdCtl	ENSMUSG00000073761	4933427I04Rik	25.3901	protein_coding	Riken cDNA 4933427I04 gene [Source:MGI Symbol;Acc:MGI:3613760]	0.0239599	-0.545525	0.997428	2
female	PFC	StdSTVS_vs_StdCtl	ENSMUSG00000023903	Mmp25	15.1549	protein_coding	matrix metallopeptidase 25 [Source:MGI Symbol;Acc:MGI:2443938]	0.0425569	-0.534944	0.997428	2
female	PFC	StdSTVS_vs_StdCtl	ENSMUSG00000086361	Gm6569	20.4201	protein_coding	predicted gene 6569 [Source:MGI Symbol;Acc:MGI:3647277]	0.0156964	-0.533974	0.997428	2
female	PFC	StdSTVS_vs_StdCtl	ENSMUSG00000032584	Mst1r	47.4521	protein_coding	macrophage stimulating 1 receptor (c-met-related tyrosine kinase) [Source:MGI Symbol;Acc:MGI:99614]	0.0118052	-0.528309	0.997428	2
female	PFC	StdSTVS_vs_StdCtl	ENSMUSG00000049676	Catsperg1	56.0842	protein_coding	catsper channel auxiliary subunit gamma 1 [Source:MGI Symbol;Acc:MGI:2443617]	0.0469683	-0.523898	0.997428	2
female	PFC	StdSTVS_vs_StdCtl	ENSMUSG00000002668	Dennd1c	41.4892	protein_coding	DENN/MADD domain containing 1C [Source:MGI Symbol;Acc:MGI:1918035]	0.0164482	-0.515431	0.997428	2
female	PFC	StdSTVS_vs_StdCtl	ENSMUSG00000003824	Syce2	77.7686	protein_coding	synaptonemal complex central element protein 2 [Source:MGI Symbol;Acc:MGI:1919096]	0.0333534	-0.495917	0.997428	2
female	PFC	StdSTVS_vs_StdCtl	ENSMUSG00000032480	Dhx30	23.2219	protein_coding	DEAH (Asp-Glu-Ala-His) box polypeptide 30 [Source:MGI Symbol;Acc:MGI:1920081]	0.0358582	-0.490667	0.997428	2
female	PFC	StdSTVS_vs_StdCtl	ENSMUSG00000044626	Liph	22.5154	protein_coding	lipase	0.0415914	-0.482618	0.997428	2
female	PFC	StdSTVS_vs_StdCtl	ENSMUSG00000032394	Igdcc3	52.1771	protein_coding	immunoglobulin superfamily	0.0221293	-0.46578	0.997428	2
female	PFC	StdSTVS_vs_StdCtl	ENSMUSG00000071181	3830408C21Rik	30.6949	protein_coding	RIKEN cDNA 3830408C21 gene [Source:MGI Symbol;Acc:MGI:1917940]	0.0499247	-0.462388	0.997428	2
female	PFC	StdSTVS_vs_StdCtl	ENSMUSG00000035299	Mid1	498.175	protein_coding	midline 1 [Source:MGI Symbol;Acc:MGI:1100537]	0.0311517	-0.458169	0.997428	2
female	PFC	StdSTVS_vs_StdCtl	ENSMUSG00000028587	Orc1	28.665	protein_coding	origin recognition complex	0.0339222	-0.439186	0.997428	2
female	PFC	StdSTVS_vs_StdCtl	ENSMUSG00000030549	Rhcg	33.738	protein_coding	Rhesus blood group-associated C glycoprotein [Source:MGI Symbol;Acc:MGI:1888517]	0.0479189	-0.431855	0.997428	2
female	PFC	StdSTVS_vs_StdCtl	ENSMUSG00000036875	Dna2	55.104	protein_coding	DNA replication helicase 2 homolog (yeast) [Source:MGI Symbol;Acc:MGI:2443732]	0.00952501	-0.429628	0.997428	2
female	PFC	StdSTVS_vs_StdCtl	ENSMUSG00000035004	Igsf6	52.2628	protein_coding	immunoglobulin superfamily	0.0258195	-0.426464	0.997428	2
female	PFC	StdSTVS_vs_StdCtl	ENSMUSG00000029816	Gpnmb	75.9648	protein_coding	glycoprotein (transmembrane) nmb [Source:MGI Symbol;Acc:MGI:1934765]	0.0160839	-0.420896	0.997428	2
female	PFC	StdSTVS_vs_StdCtl	ENSMUSG00000040428	Plekha4	46.2142	protein_coding	pleckstrin homology domain containing	0.0417862	-0.416338	0.997428	2
female	PFC	StdSTVS_vs_StdCtl	ENSMUSG00000020354	Sgcd	82.1991	protein_coding	sarcoglycan	0.0418315	-0.414421	0.997428	2
female	PFC	StdSTVS_vs_StdCtl	ENSMUSG00000079177	Fam228a	92.0326	protein_coding	family with sequence similarity 228	0.0214156	-0.413326	0.997428	2
female	PFC	StdSTVS_vs_StdCtl	ENSMUSG00000027245	Hypk	38.48	protein_coding	huntingtin interacting protein K [Source:MGI Symbol;Acc:MGI:1914943]	0.0454122	-0.412549	0.997428	2
female	PFC	StdSTVS_vs_StdCtl	ENSMUSG00000074629	4930518I15Rik	32.1774	protein_coding	RIKEN cDNA 4930518I15 gene [Source:MGI Symbol;Acc:MGI:1921954]	0.04461	-0.410569	0.997428	2
female	PFC	StdSTVS_vs_StdCtl	ENSMUSG00000028687	Mutyh	48.5244	protein_coding	mutY homolog (E. coli) [Source:MGI Symbol;Acc:MGI:1917853]	0.0373202	-0.405029	0.997428	2
female	PFC	StdSTVS_vs_StdCtl	ENSMUSG00000051212	Gpr183	35.6885	protein_coding	G protein-coupled receptor 183 [Source:MGI Symbol;Acc:MGI:2442034]	0.0409219	-0.387249	0.997428	2
female	PFC	StdSTVS_vs_StdCtl	ENSMUSG00000004791	Pgf	79.3439	protein_coding	placental growth factor [Source:MGI Symbol;Acc:MGI:105095]	0.0255229	-0.382076	0.997428	2
female	PFC	StdSTVS_vs_StdCtl	ENSMUSG00000037010	Apln	757.124	protein_coding	apelin [Source:MGI Symbol;Acc:MGI:1353624]	0.0238052	0.395034	0.997428	2
female	PFC	StdSTVS_vs_StdCtl	ENSMUSG00000022021	Diap3	83.4176	protein_coding	diaphanous homolog 3 (Drosophila) [Source:MGI Symbol;Acc:MGI:1927222]	0.0163698	0.409311	0.997428	2
female	PFC	StdSTVS_vs_StdCtl	ENSMUSG00000027637	1110008F13Rik	364.603	protein_coding	RIKEN cDNA 1110008F13 gene [Source:MGI Symbol;Acc:MGI:1914638]	0.0269282	0.413725	0.997428	2
female	PFC	StdSTVS_vs_StdCtl	ENSMUSG00000047281	Sfn	55.3404	protein_coding	stratifin [Source:MGI Symbol;Acc:MGI:1891831]	0.0267727	0.433849	0.997428	2
female	PFC	StdSTVS_vs_StdCtl	ENSMUSG00000074766	Ism1	263.6	protein_coding	isthmin 1 homolog (zebrafish) [Source:MGI Symbol;Acc:MGI:2442963]	0.00359047	0.454145	0.997428	2
female	PFC	StdSTVS_vs_StdCtl	ENSMUSG00000033644	Piwil2	27.0377	protein_coding	piwi-like RNA-mediated gene silencing 2 [Source:MGI Symbol;Acc:MGI:1930036]	0.0138465	0.488089	0.997428	2
female	PFC	StdSTVS_vs_StdCtl	ENSMUSG00000024014	Pim1	74.5639	protein_coding	proviral integration site 1 [Source:MGI Symbol;Acc:MGI:97584]	0.00687199	0.491113	0.997428	2
female	PFC	StdSTVS_vs_StdCtl	ENSMUSG00000091514	Gm17484	36.2821	protein_coding	predicted gene	0.00199251	0.561144	0.997428	2
female	PFC	StdSTVS_vs_StdCtl	ENSMUSG00000028871	Rspo1	114.857	protein_coding	R-spondin homolog (Xenopus laevis) [Source:MGI Symbol;Acc:MGI:2183426]	0.0202997	0.682707	0.997428	2
female	PFC	StdSTVS_vs_StdCtl	ENSMUSG00000025735	Rhbdl1	17.2682	protein_coding	rhomboid	0.0327123	0.700164	0.997428	2
female	PFC	StdSTVS_vs_StdCtl	ENSMUSG00000045868	Gvin1	9.01661	protein_coding	GTPase	0.0400893	0.744747	0.997428	2
female	PFC	StdSTVS_vs_StdCtl	ENSMUSG00000045690	Wdr89	10.4056	protein_coding	WD repeat domain 89 [Source:MGI Symbol;Acc:MGI:1919588]	0.0292445	0.766007	0.997428	2
female	PFC	StdSTVS_vs_StdCtl	ENSMUSG00000070291	Ddx43	6.46501	protein_coding	DEAD (Asp-Glu-Ala-Asp) box polypeptide 43 [Source:MGI Symbol;Acc:MGI:3642857]	0.0484063	0.830182	0.997428	2
female	PFC	StdSTVS_vs_StdCtl	ENSMUSG00000089704	Galnt2	7.48567	protein_coding	UDP-N-acetyl-alpha-D-galactosamine:polypeptide N-acetylgalactosaminyltransferase 2 [Source:MGI Symbol;Acc:MGI:894694]	0.0474268	0.839537	0.997428	2
female	PFC	StdSTVS_vs_StdCtl	ENSMUSG00000033882	Rbm46	11.8951	protein_coding	RNA binding motif protein 46 [Source:MGI Symbol;Acc:MGI:3645057]	0.0197411	0.887182	0.997428	2
female	PFC	StdSTVS_vs_StdCtl	ENSMUSG00000034460	Six4	43.6472	protein_coding	sine oculis-related homeobox 4 [Source:MGI Symbol;Acc:MGI:106034]	0.00884468	0.912942	0.997428	2
female	PFC	StdSTVS_vs_StdCtl	ENSMUSG00000074824	Rslcan18	6.71661	protein_coding	regulator of sex-limitation candidate 18 [Source:MGI Symbol;Acc:MGI:5433745]	0.0164063	1.00539	0.997428	2
female	PFC	StdSTVS_vs_StdCtl	ENSMUSG00000006587	Snai3	7.49491	protein_coding	snail family zinc finger 3 [Source:MGI Symbol;Acc:MGI:1353563]	0.0409801	1.10733	0.997428	2
female	PFC	StdSTVS_vs_StdCtl	ENSMUSG00000037944	Ccr7	3.8555	protein_coding	chemokine (C-C motif) receptor 7 [Source:MGI Symbol;Acc:MGI:103011]	0.0361613	1.31644	0.997428	2
female	PFC	StdSTVS_vs_StdCtl	ENSMUSG00000028115	Bnipl	9.99117	protein_coding	BCL2/adenovirus E1B 19kD interacting protein like [Source:MGI Symbol;Acc:MGI:2384749]	0.00560243	1.3456	0.997428	2
female	PFC	StdSTVS_vs_StdCtl	ENSMUSG00000031230	Fgf16	5.5705	protein_coding	fibroblast growth factor 16 [Source:MGI Symbol;Acc:MGI:1931627]	0.0478515	1.36431	0.997428	2
female	PFC	StdSTVS_vs_StdCtl	ENSMUSG00000025270	Alas2	92.5466	protein_coding	aminolevulinic acid synthase 2	0.00227362	1.48663	0.997428	2
female	PFC	StdSTVS_vs_StdCtl	ENSMUSG00000069917	Hba-a2	461.205	protein_coding	hemoglobin alpha	0.00228266	1.54773	0.997428	2
female	PFC	StdSTVS_vs_StdCtl	ENSMUSG00000069919	Hba-a1	646.586	protein_coding	hemoglobin alpha	0.00163833	1.59191	0.997428	2
female	PFC	StdSTVS_vs_StdCtl	ENSMUSG00000052305	Hbb-bs	993.222	protein_coding	hemoglobin	0.00166464	1.60996	0.997428	2
female	PFC	StdSTVS_vs_StdCtl	ENSMUSG00000030954	Gp2	2.28186	protein_coding	glycoprotein 2 (zymogen granule membrane) [Source:MGI Symbol;Acc:MGI:1914383]	0.0488208	1.65151	0.997428	2
female	PFC	StdSTVS_vs_StdCtl	ENSMUSG00000073940	Hbb-bt	207.021	protein_coding	hemoglobin	0.00233113	1.67666	0.997428	2
female	PFC	StdSTVS_vs_StdCtl	ENSMUSG00000023151	Lrrc69	2.25722	protein_coding	leucine rich repeat containing 69 [Source:MGI Symbol;Acc:MGI:1920564]	0.0255193	1.70333	0.997428	2
female	PFC	StdSTVS_vs_StdCtl	ENSMUSG00000057802	Gm10030	2.61642	protein_coding	predicted gene 10030 [Source:MGI Symbol;Acc:MGI:3641798]	0.0195678	1.84088	0.997428	2
female	PFC	StdSTVS_vs_StdCtl	ENSMUSG00000006574	Slc4a1	4.50549	protein_coding	solute carrier family 4 (anion exchanger)	0.0339851	1.88629	0.997428	2
female	PFC	StdSTVS_vs_StdCtl	ENSMUSG00000034115	Scn11a	9.72283	protein_coding	sodium channel	0.0259057	2.0783	0.997428	2
female	PFC	StdSTVS_vs_StdCtl	ENSMUSG00000051136	Ghsr	99.5309	protein_coding	growth hormone secretagogue receptor [Source:MGI Symbol;Acc:MGI:2441906]	0.045409	2.25712	0.997428	2
female	PFC	StdSTVS_vs_StdCtl	ENSMUSG00000032446	Eomes	5.22308	protein_coding	eomesodermin homolog (Xenopus laevis) [Source:MGI Symbol;Acc:MGI:1201683]	0.00101663	2.40793	0.997428	2
female	PFC	StdSTVS_vs_StdCtl	ENSMUSG00000039728	Slc6a5	157.144	protein_coding	solute carrier family 6 (neurotransmitter transporter	0.000610528	2.46811	0.997428	2
female	PFC	StdSTVS_vs_StdCtl	ENSMUSG00000022705	Drd3	54.6699	protein_coding	dopamine receptor D3 [Source:MGI Symbol;Acc:MGI:94925]	0.0476188	2.50549	0.997428	2
female	PFC	StdSTVS_vs_StdCtl	ENSMUSG00000027744	Stoml3	9.06763	protein_coding	stomatin (Epb7.2)-like 3 [Source:MGI Symbol;Acc:MGI:2388072]	0.0315751	2.72592	0.997428	2
female	PFC	StdSTVS_vs_StdCtl	ENSMUSG00000038805	Six3	527.621	protein_coding	sine oculis-related homeobox 3 [Source:MGI Symbol;Acc:MGI:102764]	0.0166683	2.90322	0.997428	2
female	PFC	StdSTVS_vs_StdCtl	ENSMUSG00000042258	Isl1	148.664	protein_coding	ISL1 transcription factor	0.0325269	3.05807	0.997428	2
female	PFC	StdSTVS_vs_StdCtl	ENSMUSG00000058665	En1	379.053	protein_coding	engrailed 1 [Source:MGI Symbol;Acc:MGI:95389]	7.06e-21	15.6996	1.14e-16	2
female	PFC	StdSTVS_vs_StdCtl	ENSMUSG00000096225	Lhx8	60.7541	protein_coding	LIM homeobox protein 8 [Source:MGI Symbol;Acc:MGI:1096343]	4.5e-22	16.5269	1.46e-17	2
female	NAc	ELS2Ctl_vs_StdCtl	ENSMUSG00000042596	Tfap2d	3.01221	protein_coding	transcription factor AP-2	0.0128637	-3.95528	NA	2
female	NAc	ELS2Ctl_vs_StdCtl	ENSMUSG00000056673	Kdm5d	462.603	protein_coding	lysine (K)-specific demethylase 5D [Source:MGI Symbol;Acc:MGI:99780]	0.00179565	-3.79358	0.0946259	2
female	NAc	ELS2Ctl_vs_StdCtl	ENSMUSG00000038255	Neurod2	1868.88	protein_coding	neurogenic differentiation 2 [Source:MGI Symbol;Acc:MGI:107755]	8.49e-08	-3.12176	0.000472908	2
female	NAc	ELS2Ctl_vs_StdCtl	ENSMUSG00000031492	Chrnb3	610.036	protein_coding	cholinergic receptor	0.000278546	-3.02314	0.0382933	2
female	NAc	ELS2Ctl_vs_StdCtl	ENSMUSG00000033726	Emx1	238.131	protein_coding	empty spiracles homeobox 1 [Source:MGI Symbol;Acc:MGI:95387]	3.44e-09	-2.93523	5.74e-05	2
female	NAc	ELS2Ctl_vs_StdCtl	ENSMUSG00000020600	Slc7a15	2.72145	protein_coding	solute carrier family 7 (cationic amino acid transporter	0.00715988	-2.78576	NA	2
female	NAc	ELS2Ctl_vs_StdCtl	ENSMUSG00000026065	Slc9a4	122.244	protein_coding	solute carrier family 9 (sodium/hydrogen exchanger)	0.0159585	-2.77184	0.233621	2
female	NAc	ELS2Ctl_vs_StdCtl	ENSMUSG00000062329	Cytl1	18.8906	protein_coding	cytokine-like 1 [Source:MGI Symbol;Acc:MGI:2684993]	0.00163299	-2.75145	0.0888573	2
female	NAc	ELS2Ctl_vs_StdCtl	ENSMUSG00000071540	3425401B19Rik	5.20062	protein_coding	RIKEN cDNA 3425401B19 gene [Source:MGI Symbol;Acc:MGI:3588196]	0.00558788	-2.71737	NA	2
female	NAc	ELS2Ctl_vs_StdCtl	ENSMUSG00000013766	Ly6g6e	25.9321	protein_coding	lymphocyte antigen 6 complex	6.47e-06	-2.71286	0.00400471	2
female	NAc	ELS2Ctl_vs_StdCtl	ENSMUSG00000100419	Olfr316	31.2141	protein_coding	olfactory receptor 316 [Source:MGI Symbol;Acc:MGI:3030150]	0.00592519	-2.70438	0.153939	2
female	NAc	ELS2Ctl_vs_StdCtl	ENSMUSG00000058470	Gm8369	7.70836	protein_coding	predicted gene 8369 [Source:MGI Symbol;Acc:MGI:3645380]	0.00403602	-2.68453	NA	2
female	NAc	ELS2Ctl_vs_StdCtl	ENSMUSG00000037984	Neurod6	2463.07	protein_coding	neurogenic differentiation 6 [Source:MGI Symbol;Acc:MGI:106593]	2.69e-07	-2.62512	0.000899904	2
female	NAc	ELS2Ctl_vs_StdCtl	ENSMUSG00000066704	Cyp2b19	3.26782	protein_coding	cytochrome P450	0.0150826	-2.53533	NA	2
female	NAc	ELS2Ctl_vs_StdCtl	ENSMUSG00000059136	Olfr539	8.86324	protein_coding	olfactory receptor 539 [Source:MGI Symbol;Acc:MGI:3030373]	0.0153532	-2.51236	NA	2
female	NAc	ELS2Ctl_vs_StdCtl	ENSMUSG00000073551	Spink13	3.07113	protein_coding	serine peptidase inhibitor	0.0220829	-2.48889	NA	2
female	NAc	ELS2Ctl_vs_StdCtl	ENSMUSG00000020096	Tbata	95.2612	protein_coding	thymus	0.000506085	-2.36	0.0503223	2
female	NAc	ELS2Ctl_vs_StdCtl	ENSMUSG00000044086	Lmod3	2.20524	protein_coding	leiomodin 3 (fetal) [Source:MGI Symbol;Acc:MGI:2444169]	0.039671	-2.35621	NA	2
female	NAc	ELS2Ctl_vs_StdCtl	ENSMUSG00000034009	Rxfp1	858.6	protein_coding	relaxin/insulin-like family peptide receptor 1 [Source:MGI Symbol;Acc:MGI:2682211]	0.00113597	-2.35591	0.0758683	2
female	NAc	ELS2Ctl_vs_StdCtl	ENSMUSG00000027978	Prss12	865.842	protein_coding	protease	5.3e-08	-2.35553	0.000442378	2
female	NAc	ELS2Ctl_vs_StdCtl	ENSMUSG00000068547	Clca6	3.33109	protein_coding	chloride channel calcium activated 6 [Source:MGI Symbol;Acc:MGI:2139744]	0.0296042	-2.35114	NA	2
female	NAc	ELS2Ctl_vs_StdCtl	ENSMUSG00000029151	Slc30a3	1978.45	protein_coding	solute carrier family 30 (zinc transporter)	2.26e-07	-2.34094	0.000899904	2
female	NAc	ELS2Ctl_vs_StdCtl	ENSMUSG00000020633	Dcdc2c	5.08867	protein_coding	doublecortin domain containing 2C [Source:MGI Symbol;Acc:MGI:1915761]	0.021857	-2.32527	NA	2
female	NAc	ELS2Ctl_vs_StdCtl	ENSMUSG00000028640	Tfap2c	2.48984	protein_coding	transcription factor AP-2	0.0304209	-2.31689	NA	2
female	NAc	ELS2Ctl_vs_StdCtl	ENSMUSG00000063953	Amd2	11.0707	protein_coding	S-adenosylmethionine decarboxylase 2 [Source:MGI Symbol;Acc:MGI:1333111]	0.00036717	-2.29395	0.0420108	2
female	NAc	ELS2Ctl_vs_StdCtl	ENSMUSG00000039714	Cplx3	210.763	protein_coding	complexin 3 [Source:MGI Symbol;Acc:MGI:2384571]	0.000229312	-2.24224	0.0336022	2
female	NAc	ELS2Ctl_vs_StdCtl	ENSMUSG00000035456	Prdm8	791.31	protein_coding	PR domain containing 8 [Source:MGI Symbol;Acc:MGI:1924880]	4.46e-06	-2.23328	0.00311718	2
female	NAc	ELS2Ctl_vs_StdCtl	ENSMUSG00000014852	Adamts13	35.7213	protein_coding	a disintegrin-like and metallopeptidase (reprolysin type) with thrombospondin type 1 motif	0.000215105	-2.19167	0.0317994	2
female	NAc	ELS2Ctl_vs_StdCtl	ENSMUSG00000000730	Dnmt3l	3.20736	protein_coding	DNA (cytosine-5-)-methyltransferase 3-like [Source:MGI Symbol;Acc:MGI:1859287]	0.0430943	-2.19064	NA	2
female	NAc	ELS2Ctl_vs_StdCtl	ENSMUSG00000037406	Htra4	19.1004	protein_coding	HtrA serine peptidase 4 [Source:MGI Symbol;Acc:MGI:3036260]	0.000634084	-2.12692	0.0572561	2
female	NAc	ELS2Ctl_vs_StdCtl	ENSMUSG00000047025	Ccer1	2.40376	protein_coding	coiled coil glutamate rich protein 1 [Source:MGI Symbol;Acc:MGI:1913966]	0.000196668	-2.1171	NA	2
female	NAc	ELS2Ctl_vs_StdCtl	ENSMUSG00000050896	Rtn4rl2	1066.31	protein_coding	reticulon 4 receptor-like 2 [Source:MGI Symbol;Acc:MGI:2669796]	7.07e-07	-2.08564	0.00147656	2
female	NAc	ELS2Ctl_vs_StdCtl	ENSMUSG00000024256	Adcyap1	856.179	protein_coding	adenylate cyclase activating polypeptide 1 [Source:MGI Symbol;Acc:MGI:105094]	6.32e-05	-2.05421	0.0164588	2
female	NAc	ELS2Ctl_vs_StdCtl	ENSMUSG00000019997	Ctgf	320.804	protein_coding	connective tissue growth factor [Source:MGI Symbol;Acc:MGI:95537]	0.000318936	-1.96608	0.0402135	2
female	NAc	ELS2Ctl_vs_StdCtl	ENSMUSG00000029154	Cwh43	70.8384	protein_coding	cell wall biogenesis 43 C-terminal homolog (S. cerevisiae) [Source:MGI Symbol;Acc:MGI:2444131]	0.000428821	-1.92621	0.0456271	2
female	NAc	ELS2Ctl_vs_StdCtl	ENSMUSG00000056271	Lman1l	4.28668	protein_coding	lectin	0.0203632	-1.90843	NA	2
female	NAc	ELS2Ctl_vs_StdCtl	ENSMUSG00000091680	Klhdc7b	6.65176	protein_coding	kelch domain containing 7B [Source:MGI Symbol;Acc:MGI:3648212]	0.00787465	-1.89464	NA	2
female	NAc	ELS2Ctl_vs_StdCtl	ENSMUSG00000034701	Neurod1	252.455	protein_coding	neurogenic differentiation 1 [Source:MGI Symbol;Acc:MGI:1339708]	9.62e-06	-1.89308	0.00518575	2
female	NAc	ELS2Ctl_vs_StdCtl	ENSMUSG00000006179	Prss16	14.5195	protein_coding	protease	0.0471253	-1.8906	0.352911	2
female	NAc	ELS2Ctl_vs_StdCtl	ENSMUSG00000070564	Ntn5	94.2562	protein_coding	netrin 5 [Source:MGI Symbol;Acc:MGI:2685330]	0.0135605	-1.88208	0.22181	2
female	NAc	ELS2Ctl_vs_StdCtl	ENSMUSG00000044217	Aqp5	4.67852	protein_coding	aquaporin 5 [Source:MGI Symbol;Acc:MGI:106215]	0.0115376	-1.88189	NA	2
female	NAc	ELS2Ctl_vs_StdCtl	ENSMUSG00000026826	Nr4a2	981.788	protein_coding	nuclear receptor subfamily 4	1.02e-05	-1.87631	0.00525663	2
female	NAc	ELS2Ctl_vs_StdCtl	ENSMUSG00000038331	Satb2	1590.46	protein_coding	special AT-rich sequence binding protein 2 [Source:MGI Symbol;Acc:MGI:2679336]	0.000545798	-1.80285	0.0527962	2
female	NAc	ELS2Ctl_vs_StdCtl	ENSMUSG00000020651	Slc26a4	279.42	protein_coding	solute carrier family 26	0.000149776	-1.77745	0.0270517	2
female	NAc	ELS2Ctl_vs_StdCtl	ENSMUSG00000035033	Tbr1	2672.01	protein_coding	T-box brain gene 1 [Source:MGI Symbol;Acc:MGI:107404]	0.000269572	-1.76986	0.0381627	2
female	NAc	ELS2Ctl_vs_StdCtl	ENSMUSG00000026668	Ucma	27.3271	protein_coding	upper zone of growth plate and cartilage matrix associated [Source:MGI Symbol;Acc:MGI:1915777]	0.040022	-1.76958	0.33135	2
female	NAc	ELS2Ctl_vs_StdCtl	ENSMUSG00000031552	Adam18	51.4678	protein_coding	a disintegrin and metallopeptidase domain 18 [Source:MGI Symbol;Acc:MGI:105986]	0.00043956	-1.75298	0.0464737	2
female	NAc	ELS2Ctl_vs_StdCtl	ENSMUSG00000059900	Tmem40	54.344	protein_coding	transmembrane protein 40 [Source:MGI Symbol;Acc:MGI:2137870]	7.11e-05	-1.75263	0.0169642	2
female	NAc	ELS2Ctl_vs_StdCtl	ENSMUSG00000016458	Wt1	4.08576	protein_coding	Wilms tumor 1 homolog [Source:MGI Symbol;Acc:MGI:98968]	0.0227767	-1.75228	NA	2
female	NAc	ELS2Ctl_vs_StdCtl	ENSMUSG00000056162	Cndp1	16.8555	protein_coding	carnosine dipeptidase 1 (metallopeptidase M20 family) [Source:MGI Symbol;Acc:MGI:2451097]	0.0135257	-1.74593	0.22181	2
female	NAc	ELS2Ctl_vs_StdCtl	ENSMUSG00000045027	Prss22	41.4295	protein_coding	protease	0.00213248	-1.74453	0.100347	2
female	NAc	ELS2Ctl_vs_StdCtl	ENSMUSG00000041202	Pla2g2d	9.43079	protein_coding	phospholipase A2	0.0233329	-1.732	NA	2
female	NAc	ELS2Ctl_vs_StdCtl	ENSMUSG00000032532	Cck	5796.8	protein_coding	cholecystokinin [Source:MGI Symbol;Acc:MGI:88297]	3.84e-07	-1.71362	0.00107004	2
female	NAc	ELS2Ctl_vs_StdCtl	ENSMUSG00000013611	Snx31	8.90326	protein_coding	sorting nexin 31 [Source:MGI Symbol;Acc:MGI:1913946]	0.000107878	-1.70922	NA	2
female	NAc	ELS2Ctl_vs_StdCtl	ENSMUSG00000010841	1700006E09Rik	4.57385	protein_coding	RIKEN cDNA 1700006E09 gene [Source:MGI Symbol;Acc:MGI:1922687]	0.00340493	-1.67939	NA	2
female	NAc	ELS2Ctl_vs_StdCtl	ENSMUSG00000073530	Pappa2	75.3009	protein_coding	pappalysin 2 [Source:MGI Symbol;Acc:MGI:3051647]	0.00664705	-1.67073	0.163293	2
female	NAc	ELS2Ctl_vs_StdCtl	ENSMUSG00000095415	Trav7n-6	2.60445	protein_coding	T cell receptor alpha variable 7N-6 [Source:MGI Symbol;Acc:MGI:3704442]	0.0320582	-1.66459	NA	2
female	NAc	ELS2Ctl_vs_StdCtl	ENSMUSG00000046719	Nxph3	853.062	protein_coding	neurexophilin 3 [Source:MGI Symbol;Acc:MGI:1336188]	0.000876068	-1.64503	0.0665839	2
female	NAc	ELS2Ctl_vs_StdCtl	ENSMUSG00000027004	Frzb	437.7	protein_coding	frizzled-related protein [Source:MGI Symbol;Acc:MGI:892032]	2.45e-06	-1.64448	0.0022869	2
female	NAc	ELS2Ctl_vs_StdCtl	ENSMUSG00000024747	Aldh1a7	53.1061	protein_coding	aldehyde dehydrogenase family 1	9.8e-05	-1.63456	0.021713	2
female	NAc	ELS2Ctl_vs_StdCtl	ENSMUSG00000030792	Dkkl1	284.199	protein_coding	dickkopf-like 1 [Source:MGI Symbol;Acc:MGI:1354963]	0.000995831	-1.62759	0.0703684	2
female	NAc	ELS2Ctl_vs_StdCtl	ENSMUSG00000042895	Abra	7.13304	protein_coding	actin-binding Rho activating protein [Source:MGI Symbol;Acc:MGI:2444891]	0.0310524	-1.60296	NA	2
female	NAc	ELS2Ctl_vs_StdCtl	ENSMUSG00000020542	Myocd	10.5757	protein_coding	myocardin [Source:MGI Symbol;Acc:MGI:2137495]	0.00766486	-1.562	0.175881	2
female	NAc	ELS2Ctl_vs_StdCtl	ENSMUSG00000001103	Sebox	77.6381	protein_coding	SEBOX homeobox [Source:MGI Symbol;Acc:MGI:108012]	4.99e-05	-1.54159	0.0147683	2
female	NAc	ELS2Ctl_vs_StdCtl	ENSMUSG00000031727	Pmfbp1	24.4366	protein_coding	polyamine modulated factor 1 binding protein 1 [Source:MGI Symbol;Acc:MGI:1930136]	0.00322018	-1.52135	0.119443	2
female	NAc	ELS2Ctl_vs_StdCtl	ENSMUSG00000029659	Medag	131.303	protein_coding	mesenteric estrogen dependent adipogenesis [Source:MGI Symbol;Acc:MGI:1917967]	0.000139126	-1.5064	0.026632	2
female	NAc	ELS2Ctl_vs_StdCtl	ENSMUSG00000000126	Wnt9a	405.787	protein_coding	wingless-type MMTV integration site family	2.98e-05	-1.49629	0.0114064	2
female	NAc	ELS2Ctl_vs_StdCtl	ENSMUSG00000029335	Bmp3	528.923	protein_coding	bone morphogenetic protein 3 [Source:MGI Symbol;Acc:MGI:88179]	0.000716321	-1.49539	0.0594356	2
female	NAc	ELS2Ctl_vs_StdCtl	ENSMUSG00000021999	Cpb2	2.55807	protein_coding	carboxypeptidase B2 (plasma) [Source:MGI Symbol;Acc:MGI:1891837]	0.0227263	-1.48163	NA	2
female	NAc	ELS2Ctl_vs_StdCtl	ENSMUSG00000048387	Osr1	52.674	protein_coding	odd-skipped related 1 (Drosophila) [Source:MGI Symbol;Acc:MGI:1344424]	0.0472935	-1.47993	0.353327	2
female	NAc	ELS2Ctl_vs_StdCtl	ENSMUSG00000054161	Fam83e	2.21499	protein_coding	family with sequence similarity 83	0.0389265	-1.43601	NA	2
female	NAc	ELS2Ctl_vs_StdCtl	ENSMUSG00000048482	Bdnf	884.182	protein_coding	brain derived neurotrophic factor [Source:MGI Symbol;Acc:MGI:88145]	6.65e-07	-1.40883	0.00147656	2
female	NAc	ELS2Ctl_vs_StdCtl	ENSMUSG00000049744	Arhgap15	309.111	protein_coding	Rho GTPase activating protein 15 [Source:MGI Symbol;Acc:MGI:1923367]	1.7e-06	-1.40038	0.0022869	2
female	NAc	ELS2Ctl_vs_StdCtl	ENSMUSG00000027690	Slc2a2	3.59673	protein_coding	solute carrier family 2 (facilitated glucose transporter)	0.00566459	-1.39948	NA	2
female	NAc	ELS2Ctl_vs_StdCtl	ENSMUSG00000020061	Mybpc1	65.7038	protein_coding	myosin binding protein C	0.0202346	-1.38818	0.255495	2
female	NAc	ELS2Ctl_vs_StdCtl	ENSMUSG00000037362	Nov	3074.71	protein_coding	nephroblastoma overexpressed gene [Source:MGI Symbol;Acc:MGI:109185]	0.000627507	-1.37606	0.0569701	2
female	NAc	ELS2Ctl_vs_StdCtl	ENSMUSG00000055523	Gucy2g	199.723	protein_coding	guanylate cyclase 2g [Source:MGI Symbol;Acc:MGI:106025]	0.000324336	-1.37376	0.0402135	2
female	NAc	ELS2Ctl_vs_StdCtl	ENSMUSG00000067006	Serpinb5	3.071	protein_coding	serine (or cysteine) peptidase inhibitor	0.0319149	-1.37182	NA	2
female	NAc	ELS2Ctl_vs_StdCtl	ENSMUSG00000016763	Scube1	1540.34	protein_coding	signal peptide	3.41e-05	-1.37027	0.0124006	2
female	NAc	ELS2Ctl_vs_StdCtl	ENSMUSG00000021678	F2rl1	6.89768	protein_coding	coagulation factor II (thrombin) receptor-like 1 [Source:MGI Symbol;Acc:MGI:101910]	0.031331	-1.36773	NA	2
female	NAc	ELS2Ctl_vs_StdCtl	ENSMUSG00000039114	Nrn1	3757.07	protein_coding	neuritin 1 [Source:MGI Symbol;Acc:MGI:1915654]	9.27e-05	-1.35643	0.021212	2
female	NAc	ELS2Ctl_vs_StdCtl	ENSMUSG00000046337	Fam178b	3.77642	protein_coding	family with sequence similarity 178	0.020508	-1.35492	NA	2
female	NAc	ELS2Ctl_vs_StdCtl	ENSMUSG00000028971	Cort	115.242	protein_coding	cortistatin [Source:MGI Symbol;Acc:MGI:109538]	1.27e-05	-1.34755	0.00613205	2
female	NAc	ELS2Ctl_vs_StdCtl	ENSMUSG00000037188	Grhl3	29.1159	protein_coding	grainyhead-like 3 (Drosophila) [Source:MGI Symbol;Acc:MGI:2655333]	0.000189822	-1.3364	0.0299461	2
female	NAc	ELS2Ctl_vs_StdCtl	ENSMUSG00000021867	Tmem254b	9.07913	protein_coding	transmembrane protein 254b [Source:MGI Symbol;Acc:MGI:3710397]	0.00640673	-1.33361	NA	2
female	NAc	ELS2Ctl_vs_StdCtl	ENSMUSG00000049037	Clec4a1	7.56482	protein_coding	C-type lectin domain family 4	0.0246387	-1.32822	NA	2
female	NAc	ELS2Ctl_vs_StdCtl	ENSMUSG00000029384	2010109A12Rik	3.30484	protein_coding	RIKEN cDNA 2010109A12 gene [Source:MGI Symbol;Acc:MGI:1922860]	0.0171791	-1.32349	NA	2
female	NAc	ELS2Ctl_vs_StdCtl	ENSMUSG00000019865	Nmbr	68.0087	protein_coding	neuromedin B receptor [Source:MGI Symbol;Acc:MGI:1100525]	0.000279664	-1.32242	0.0382933	2
female	NAc	ELS2Ctl_vs_StdCtl	ENSMUSG00000062515	Fabp4	4.96865	protein_coding	fatty acid binding protein 4	0.0257211	-1.30507	NA	2
female	NAc	ELS2Ctl_vs_StdCtl	ENSMUSG00000036526	Card11	6.38371	protein_coding	caspase recruitment domain family	0.0142131	-1.22256	NA	2
female	NAc	ELS2Ctl_vs_StdCtl	ENSMUSG00000033633	Clec18a	157.64	protein_coding	C-type lectin domain family 18	0.0264865	-1.22092	0.28424	2
female	NAc	ELS2Ctl_vs_StdCtl	ENSMUSG00000022422	Dscc1	5.14617	protein_coding	defective in sister chromatid cohesion 1 homolog (S. cerevisiae) [Source:MGI Symbol;Acc:MGI:1919357]	0.0183598	-1.21906	NA	2
female	NAc	ELS2Ctl_vs_StdCtl	ENSMUSG00000048521	Cxcr6	3.23506	protein_coding	chemokine (C-X-C motif) receptor 6 [Source:MGI Symbol;Acc:MGI:1934582]	0.0439148	-1.21666	NA	2
female	NAc	ELS2Ctl_vs_StdCtl	ENSMUSG00000067879	3110035E14Rik	9254.87	protein_coding	RIKEN cDNA 3110035E14 gene [Source:MGI Symbol;Acc:MGI:1924232]	2.15e-06	-1.19562	0.0022869	2
female	NAc	ELS2Ctl_vs_StdCtl	ENSMUSG00000017832	Hspb9	3.97794	protein_coding	heat shock protein	0.0315151	-1.17158	NA	2
female	NAc	ELS2Ctl_vs_StdCtl	ENSMUSG00000029371	Cxcl5	9.26092	protein_coding	chemokine (C-X-C motif) ligand 5 [Source:MGI Symbol;Acc:MGI:1096868]	0.00160159	-1.15493	NA	2
female	NAc	ELS2Ctl_vs_StdCtl	ENSMUSG00000057123	Gja5	29.8528	protein_coding	gap junction protein	0.0032437	-1.12976	0.119881	2
female	NAc	ELS2Ctl_vs_StdCtl	ENSMUSG00000021702	Thbs4	74.053	protein_coding	thrombospondin 4 [Source:MGI Symbol;Acc:MGI:1101779]	0.0421255	-1.1225	0.337973	2
female	NAc	ELS2Ctl_vs_StdCtl	ENSMUSG00000097198	9330159N05Rik	50.3255	protein_coding	RIKEN cDNA 9330159N05 gene [Source:MGI Symbol;Acc:MGI:2441739]	0.0312868	-1.12182	0.301079	2
female	NAc	ELS2Ctl_vs_StdCtl	ENSMUSG00000019772	Vip	707.883	protein_coding	vasoactive intestinal polypeptide [Source:MGI Symbol;Acc:MGI:98933]	0.000505743	-1.12167	0.0503223	2
female	NAc	ELS2Ctl_vs_StdCtl	ENSMUSG00000096094	A630095N17Rik	6.41794	protein_coding	RIKEN cDNA A630095N17 gene [Source:MGI Symbol;Acc:MGI:2686470]	0.0216352	-1.1211	NA	2
female	NAc	ELS2Ctl_vs_StdCtl	ENSMUSG00000023232	Serinc2	153.549	protein_coding	serine incorporator 2 [Source:MGI Symbol;Acc:MGI:1919132]	0.00978734	-1.11811	0.195571	2
female	NAc	ELS2Ctl_vs_StdCtl	ENSMUSG00000046456	Tmem150b	8.7435	protein_coding	transmembrane protein 150B [Source:MGI Symbol;Acc:MGI:2679718]	0.00604251	-1.11179	NA	2
female	NAc	ELS2Ctl_vs_StdCtl	ENSMUSG00000028435	Aqp3	2.87391	protein_coding	aquaporin 3 [Source:MGI Symbol;Acc:MGI:1333777]	0.0331766	-1.10537	NA	2
female	NAc	ELS2Ctl_vs_StdCtl	ENSMUSG00000091558	Gm17227	4.31666	protein_coding	predicted gene 17227 [Source:MGI Symbol;Acc:MGI:4938054]	0.0126981	-1.10513	NA	2
female	NAc	ELS2Ctl_vs_StdCtl	ENSMUSG00000040258	Nxph4	218.803	protein_coding	neurexophilin 4 [Source:MGI Symbol;Acc:MGI:1336197]	0.0334775	-1.10177	0.309134	2
female	NAc	ELS2Ctl_vs_StdCtl	ENSMUSG00000045991	Onecut2	255.649	protein_coding	one cut domain	2.89e-05	-1.09325	0.0114064	2
female	NAc	ELS2Ctl_vs_StdCtl	ENSMUSG00000029189	Sel1l3	1711.13	protein_coding	sel-1 suppressor of lin-12-like 3 (C. elegans) [Source:MGI Symbol;Acc:MGI:1916941]	2.07e-06	-1.07652	0.0022869	2
female	NAc	ELS2Ctl_vs_StdCtl	ENSMUSG00000032128	Robo3	161.668	protein_coding	roundabout homolog 3 (Drosophila) [Source:MGI Symbol;Acc:MGI:1343102]	0.0111548	-1.05483	0.20797	2
female	NAc	ELS2Ctl_vs_StdCtl	ENSMUSG00000078441	Scamp4	5.00264	protein_coding	secretory carrier membrane protein 4 [Source:MGI Symbol;Acc:MGI:1928947]	0.0464814	-1.02194	NA	2
female	NAc	ELS2Ctl_vs_StdCtl	ENSMUSG00000024979	Tectb	13.3102	protein_coding	tectorin beta [Source:MGI Symbol;Acc:MGI:109574]	0.0253058	-1.01481	0.279585	2
female	NAc	ELS2Ctl_vs_StdCtl	ENSMUSG00000044933	Sstr3	774.832	protein_coding	somatostatin receptor 3 [Source:MGI Symbol;Acc:MGI:98329]	0.000236993	-1.00718	0.0341291	2
female	NAc	ELS2Ctl_vs_StdCtl	ENSMUSG00000051456	Hspb3	17.5109	protein_coding	heat shock protein 3 [Source:MGI Symbol;Acc:MGI:1928479]	0.0352472	-1.00367	0.313528	2
female	NAc	ELS2Ctl_vs_StdCtl	ENSMUSG00000087182	Gm13334	12.427	protein_coding	predicted gene 13334 [Source:MGI Symbol;Acc:MGI:3757726]	0.0239275	-1.00208	0.274526	2
female	NAc	ELS2Ctl_vs_StdCtl	ENSMUSG00000027107	Chrna1	31.2958	protein_coding	cholinergic receptor	0.0130141	-1.00051	0.220075	2
female	NAc	ELS2Ctl_vs_StdCtl	ENSMUSG00000030270	Cpne9	731.206	protein_coding	copine family member IX [Source:MGI Symbol;Acc:MGI:2443052]	0.0162727	-0.998764	0.234838	2
female	NAc	ELS2Ctl_vs_StdCtl	ENSMUSG00000061531	Tmem236	5.93869	protein_coding	transmembrane protein 236 [Source:MGI Symbol;Acc:MGI:1919309]	0.0340565	-0.990552	NA	2
female	NAc	ELS2Ctl_vs_StdCtl	ENSMUSG00000063767	S100a7a	7.06867	protein_coding	S100 calcium binding protein A7A [Source:MGI Symbol;Acc:MGI:2687194]	0.0181544	-0.989313	NA	2
female	NAc	ELS2Ctl_vs_StdCtl	ENSMUSG00000062593	Lilrb4	9.73317	protein_coding	leukocyte immunoglobulin-like receptor	0.0272198	-0.985229	NA	2
female	NAc	ELS2Ctl_vs_StdCtl	ENSMUSG00000070407	Hs3st3b1	35.3785	protein_coding	heparan sulfate (glucosamine) 3-O-sulfotransferase 3B1 [Source:MGI Symbol;Acc:MGI:1333853]	0.013844	-0.980845	0.222729	2
female	NAc	ELS2Ctl_vs_StdCtl	ENSMUSG00000018776	Slc35g3	8.72024	protein_coding	solute carrier family 35	0.0359862	-0.980039	NA	2
female	NAc	ELS2Ctl_vs_StdCtl	ENSMUSG00000032584	Mst1r	47.4521	protein_coding	macrophage stimulating 1 receptor (c-met-related tyrosine kinase) [Source:MGI Symbol;Acc:MGI:99614]	8.06e-05	-0.974784	0.0187061	2
female	NAc	ELS2Ctl_vs_StdCtl	ENSMUSG00000079722	Ttll2	2.98498	protein_coding	tubulin tyrosine ligase-like family	0.0477087	-0.97334	NA	2
female	NAc	ELS2Ctl_vs_StdCtl	ENSMUSG00000046321	Hs3st2	1281.31	protein_coding	heparan sulfate (glucosamine) 3-O-sulfotransferase 2 [Source:MGI Symbol;Acc:MGI:1333802]	0.000676426	-0.960721	0.0591607	2
female	NAc	ELS2Ctl_vs_StdCtl	ENSMUSG00000022286	Grhl2	9.41852	protein_coding	grainyhead-like 2 (Drosophila) [Source:MGI Symbol;Acc:MGI:2182543]	0.0312615	-0.95474	NA	2
female	NAc	ELS2Ctl_vs_StdCtl	ENSMUSG00000031410	Nxf7	20.7666	protein_coding	nuclear RNA export factor 7 [Source:MGI Symbol;Acc:MGI:2159343]	0.0211171	-0.945631	0.260134	2
female	NAc	ELS2Ctl_vs_StdCtl	ENSMUSG00000068079	Tcf15	15.2076	protein_coding	transcription factor 15 [Source:MGI Symbol;Acc:MGI:104664]	0.0071974	-0.936776	0.170959	2
female	NAc	ELS2Ctl_vs_StdCtl	ENSMUSG00000073490	AI607873	9.48289	protein_coding	expressed sequence AI607873 [Source:MGI Symbol;Acc:MGI:2138302]	0.036416	-0.930143	NA	2
female	NAc	ELS2Ctl_vs_StdCtl	ENSMUSG00000047343	Mettl21c	6.61054	protein_coding	methyltransferase like 21C [Source:MGI Symbol;Acc:MGI:3611450]	0.0105186	-0.924421	NA	2
female	NAc	ELS2Ctl_vs_StdCtl	ENSMUSG00000039405	Prss23	199.001	protein_coding	protease	0.000106702	-0.921483	0.0228342	2
female	NAc	ELS2Ctl_vs_StdCtl	ENSMUSG00000031766	Slc12a3	7.49914	protein_coding	solute carrier family 12	0.0218199	-0.911096	NA	2
female	NAc	ELS2Ctl_vs_StdCtl	ENSMUSG00000031253	Srpx2	61.3552	protein_coding	sushi-repeat-containing protein	0.00641073	-0.90808	0.160379	2
female	NAc	ELS2Ctl_vs_StdCtl	ENSMUSG00000022371	Col14a1	67.9906	protein_coding	collagen	0.000273463	-0.902265	0.0382933	2
female	NAc	ELS2Ctl_vs_StdCtl	ENSMUSG00000005917	Otx1	168.252	protein_coding	orthodenticle homolog 1 [Source:MGI Symbol;Acc:MGI:97450]	0.00568998	-0.893685	0.15257	2
female	NAc	ELS2Ctl_vs_StdCtl	ENSMUSG00000030230	Plcz1	25.5854	protein_coding	phospholipase C	0.00981231	-0.893132	0.195836	2
female	NAc	ELS2Ctl_vs_StdCtl	ENSMUSG00000035513	Ntng2	759.05	protein_coding	netrin G2 [Source:MGI Symbol;Acc:MGI:2159341]	0.000141889	-0.887594	0.026632	2
female	NAc	ELS2Ctl_vs_StdCtl	ENSMUSG00000034427	Myo15b	12.6474	protein_coding	myosin XVB [Source:MGI Symbol;Acc:MGI:2685534]	0.0111895	-0.879976	0.208155	2
female	NAc	ELS2Ctl_vs_StdCtl	ENSMUSG00000039153	Runx2	205.303	protein_coding	runt related transcription factor 2 [Source:MGI Symbol;Acc:MGI:99829]	4.76e-05	-0.879373	0.014724	2
female	NAc	ELS2Ctl_vs_StdCtl	ENSMUSG00000038242	Aox4	19.6904	protein_coding	aldehyde oxidase 4 [Source:MGI Symbol;Acc:MGI:1919122]	0.0118596	-0.875367	0.211794	2
female	NAc	ELS2Ctl_vs_StdCtl	ENSMUSG00000047854	Stx19	8.60318	protein_coding	syntaxin 19 [Source:MGI Symbol;Acc:MGI:1915409]	0.0317527	-0.869802	NA	2
female	NAc	ELS2Ctl_vs_StdCtl	ENSMUSG00000010538	Tsacc	16.0445	protein_coding	TSSK6 activating co-chaperone [Source:MGI Symbol;Acc:MGI:1924177]	0.00121716	-0.860737	0.0785042	2
female	NAc	ELS2Ctl_vs_StdCtl	ENSMUSG00000022061	Nkx3-1	28.9415	protein_coding	NK-3 transcription factor	0.0186908	-0.854212	0.245463	2
female	NAc	ELS2Ctl_vs_StdCtl	ENSMUSG00000049588	Ccdc69	11.2375	protein_coding	coiled-coil domain containing 69 [Source:MGI Symbol;Acc:MGI:1196234]	0.0125218	-0.848702	0.215869	2
female	NAc	ELS2Ctl_vs_StdCtl	ENSMUSG00000008845	Cd163	106.806	protein_coding	CD163 antigen [Source:MGI Symbol;Acc:MGI:2135946]	0.00309073	-0.844672	0.119399	2
female	NAc	ELS2Ctl_vs_StdCtl	ENSMUSG00000039116	Gpr126	130.608	protein_coding	G protein-coupled receptor 126 [Source:MGI Symbol;Acc:MGI:1916151]	0.000276065	-0.843195	0.0382933	2
female	NAc	ELS2Ctl_vs_StdCtl	ENSMUSG00000032776	Mctp2	65.134	protein_coding	multiple C2 domains	0.0209002	-0.841186	0.258651	2
female	NAc	ELS2Ctl_vs_StdCtl	ENSMUSG00000018819	Lsp1	129.789	protein_coding	lymphocyte specific 1 [Source:MGI Symbol;Acc:MGI:96832]	0.00317932	-0.839631	0.119399	2
female	NAc	ELS2Ctl_vs_StdCtl	ENSMUSG00000043811	Rtn4r	1695.12	protein_coding	reticulon 4 receptor [Source:MGI Symbol;Acc:MGI:2136886]	0.000182886	-0.837387	0.029376	2
female	NAc	ELS2Ctl_vs_StdCtl	ENSMUSG00000042540	Acot5	29.6138	protein_coding	acyl-CoA thioesterase 5 [Source:MGI Symbol;Acc:MGI:2384969]	0.0300555	-0.830311	0.295513	2
female	NAc	ELS2Ctl_vs_StdCtl	ENSMUSG00000002384	Bmp8b	8.77776	protein_coding	bone morphogenetic protein 8b [Source:MGI Symbol;Acc:MGI:107335]	0.0408197	-0.82996	NA	2
female	NAc	ELS2Ctl_vs_StdCtl	ENSMUSG00000008136	Fhl2	837.332	protein_coding	four and a half LIM domains 2 [Source:MGI Symbol;Acc:MGI:1338762]	3.64e-06	-0.829008	0.0030419	2
female	NAc	ELS2Ctl_vs_StdCtl	ENSMUSG00000025582	Nptx1	11508.7	protein_coding	neuronal pentraxin 1 [Source:MGI Symbol;Acc:MGI:107811]	0.000689648	-0.824943	0.0593844	2
female	NAc	ELS2Ctl_vs_StdCtl	ENSMUSG00000040452	Cdh12	389.236	protein_coding	cadherin 12 [Source:MGI Symbol;Acc:MGI:109503]	1.38e-05	-0.824091	0.00639257	2
female	NAc	ELS2Ctl_vs_StdCtl	ENSMUSG00000079286	Gm11084	6.3385	protein_coding	predicted gene 11084 [Source:MGI Symbol;Acc:MGI:3779315]	0.0157582	-0.816473	NA	2
female	NAc	ELS2Ctl_vs_StdCtl	ENSMUSG00000027489	Necab3	1025.5	protein_coding	N-terminal EF-hand calcium binding protein 3 [Source:MGI Symbol;Acc:MGI:1861721]	0.00440881	-0.802982	0.136204	2
female	NAc	ELS2Ctl_vs_StdCtl	ENSMUSG00000068037	Mas1	594.152	protein_coding	MAS1 oncogene [Source:MGI Symbol;Acc:MGI:96918]	0.00645913	-0.796962	0.160379	2
female	NAc	ELS2Ctl_vs_StdCtl	ENSMUSG00000007888	Crlf1	99.3954	protein_coding	cytokine receptor-like factor 1 [Source:MGI Symbol;Acc:MGI:1340030]	0.0496822	-0.796073	0.361433	2
female	NAc	ELS2Ctl_vs_StdCtl	ENSMUSG00000092086	Gm6793	14.539	protein_coding	predicted gene 6793 [Source:MGI Symbol;Acc:MGI:3643578]	0.00283354	-0.791438	0.114889	2
female	NAc	ELS2Ctl_vs_StdCtl	ENSMUSG00000033581	Igf2bp2	22.4255	protein_coding	insulin-like growth factor 2 mRNA binding protein 2 [Source:MGI Symbol;Acc:MGI:1890358]	0.00895961	-0.788339	0.187999	2
female	NAc	ELS2Ctl_vs_StdCtl	ENSMUSG00000038764	Ptpn3	1423.06	protein_coding	protein tyrosine phosphatase	0.000377018	-0.784301	0.042269	2
female	NAc	ELS2Ctl_vs_StdCtl	ENSMUSG00000037474	Dtl	204.259	protein_coding	denticleless homolog (Drosophila) [Source:MGI Symbol;Acc:MGI:1924093]	0.00754332	-0.781365	0.174289	2
female	NAc	ELS2Ctl_vs_StdCtl	ENSMUSG00000074529	C330013J21Rik	11.125	protein_coding	RIKEN cDNA C330013J21 gene [Source:MGI Symbol;Acc:MGI:1925953]	0.0030855	-0.781185	0.119399	2
female	NAc	ELS2Ctl_vs_StdCtl	ENSMUSG00000027776	Il12a	29.2498	protein_coding	interleukin 12a [Source:MGI Symbol;Acc:MGI:96539]	0.0298803	-0.780684	0.295513	2
female	NAc	ELS2Ctl_vs_StdCtl	ENSMUSG00000005124	Wisp1	93.6077	protein_coding	WNT1 inducible signaling pathway protein 1 [Source:MGI Symbol;Acc:MGI:1197008]	0.0197585	-0.780092	0.252731	2
female	NAc	ELS2Ctl_vs_StdCtl	ENSMUSG00000045903	Npas4	646.656	protein_coding	neuronal PAS domain protein 4 [Source:MGI Symbol;Acc:MGI:2664186]	0.04674	-0.779412	0.351727	2
female	NAc	ELS2Ctl_vs_StdCtl	ENSMUSG00000010825	Grid2ip	48.5861	protein_coding	glutamate receptor	0.000698551	-0.775654	0.0594356	2
female	NAc	ELS2Ctl_vs_StdCtl	ENSMUSG00000030865	Chp2	45.9413	protein_coding	calcineurin-like EF hand protein 2 [Source:MGI Symbol;Acc:MGI:1917511]	4.71e-05	-0.775037	0.014724	2
female	NAc	ELS2Ctl_vs_StdCtl	ENSMUSG00000030935	Acsm3	13.6552	protein_coding	acyl-CoA synthetase medium-chain family member 3 [Source:MGI Symbol;Acc:MGI:99538]	0.00895801	-0.763974	0.187999	2
female	NAc	ELS2Ctl_vs_StdCtl	ENSMUSG00000026730	Pter	3483.95	protein_coding	phosphotriesterase related [Source:MGI Symbol;Acc:MGI:107372]	0.000353968	-0.757614	0.0415111	2
female	NAc	ELS2Ctl_vs_StdCtl	ENSMUSG00000074569	Gcnt7	11.9232	protein_coding	glucosaminyl (N-acetyl) transferase family member 7 [Source:MGI Symbol;Acc:MGI:3606143]	0.0080646	-0.736135	0.180106	2
female	NAc	ELS2Ctl_vs_StdCtl	ENSMUSG00000025128	Bhlhe22	1350.92	protein_coding	basic helix-loop-helix family	0.000580605	-0.734965	0.0548669	2
female	NAc	ELS2Ctl_vs_StdCtl	ENSMUSG00000026726	Cubn	64.8993	protein_coding	cubilin (intrinsic factor-cobalamin receptor) [Source:MGI Symbol;Acc:MGI:1931256]	0.0463089	-0.733278	0.350066	2
female	NAc	ELS2Ctl_vs_StdCtl	ENSMUSG00000026315	Serpinb8	216.251	protein_coding	serine (or cysteine) peptidase inhibitor	0.0473694	-0.730981	0.353431	2
female	NAc	ELS2Ctl_vs_StdCtl	ENSMUSG00000032715	Trib3	35.9267	protein_coding	tribbles homolog 3 (Drosophila) [Source:MGI Symbol;Acc:MGI:1345675]	0.00422425	-0.730719	0.133077	2
female	NAc	ELS2Ctl_vs_StdCtl	ENSMUSG00000078588	Ccdc24	9.13563	protein_coding	coiled-coil domain containing 24 [Source:MGI Symbol;Acc:MGI:2685874]	0.0412049	-0.73056	NA	2
female	NAc	ELS2Ctl_vs_StdCtl	ENSMUSG00000026500	Cox20	8.3903	protein_coding	COX20 Cox2 chaperone [Source:MGI Symbol;Acc:MGI:1913609]	0.0320095	-0.728009	NA	2
female	NAc	ELS2Ctl_vs_StdCtl	ENSMUSG00000053182	Gm609	7.36158	protein_coding	predicted gene 609 [Source:MGI Symbol;Acc:MGI:2685455]	0.0487999	-0.724207	NA	2
female	NAc	ELS2Ctl_vs_StdCtl	ENSMUSG00000049630	C1ql3	1517.59	protein_coding	C1q-like 3 [Source:MGI Symbol;Acc:MGI:2387350]	0.00594804	-0.71363	0.153939	2
female	NAc	ELS2Ctl_vs_StdCtl	ENSMUSG00000036872	Abcc12	29.2346	protein_coding	ATP-binding cassette	0.0240282	-0.705312	0.274859	2
female	NAc	ELS2Ctl_vs_StdCtl	ENSMUSG00000078144	Capns2	13.3702	protein_coding	calpain	0.0361007	-0.703465	0.31714	2
female	NAc	ELS2Ctl_vs_StdCtl	ENSMUSG00000021898	Asb14	19.5992	protein_coding	ankyrin repeat and SOCS box-containing 14 [Source:MGI Symbol;Acc:MGI:2655107]	0.00751185	-0.698797	0.173803	2
female	NAc	ELS2Ctl_vs_StdCtl	ENSMUSG00000030972	Acsm5	28.7726	protein_coding	acyl-CoA synthetase medium-chain family member 5 [Source:MGI Symbol;Acc:MGI:2444086]	0.000732938	-0.695606	0.0594356	2
female	NAc	ELS2Ctl_vs_StdCtl	ENSMUSG00000011267	Zfp296	45.3732	protein_coding	zinc finger protein 296 [Source:MGI Symbol;Acc:MGI:1926956]	0.0380064	-0.68902	0.325088	2
female	NAc	ELS2Ctl_vs_StdCtl	ENSMUSG00000029307	Dmp1	145.027	protein_coding	dentin matrix protein 1 [Source:MGI Symbol;Acc:MGI:94910]	0.000978234	-0.684161	0.0703684	2
female	NAc	ELS2Ctl_vs_StdCtl	ENSMUSG00000027955	Fam198b	140.135	protein_coding	family with sequence similarity 198	0.00316681	-0.680028	0.119399	2
female	NAc	ELS2Ctl_vs_StdCtl	ENSMUSG00000006958	Chrd	818.313	protein_coding	chordin [Source:MGI Symbol;Acc:MGI:1313268]	1.77e-05	-0.679277	0.00763743	2
female	NAc	ELS2Ctl_vs_StdCtl	ENSMUSG00000031636	Pdlim3	34.3797	protein_coding	PDZ and LIM domain 3 [Source:MGI Symbol;Acc:MGI:1859274]	0.0331315	-0.674512	0.30782	2
female	NAc	ELS2Ctl_vs_StdCtl	ENSMUSG00000026141	Col19a1	457.552	protein_coding	collagen	0.000947605	-0.67334	0.0697345	2
female	NAc	ELS2Ctl_vs_StdCtl	ENSMUSG00000031629	Cenpu	30.2332	protein_coding	centromere protein U [Source:MGI Symbol;Acc:MGI:1919126]	0.000332116	-0.669473	0.0403263	2
female	NAc	ELS2Ctl_vs_StdCtl	ENSMUSG00000024647	Cbln2	710.439	protein_coding	cerebellin 2 precursor protein [Source:MGI Symbol;Acc:MGI:88282]	0.0394384	-0.667307	0.329863	2
female	NAc	ELS2Ctl_vs_StdCtl	ENSMUSG00000037833	Sh2d4b	26.6395	protein_coding	SH2 domain containing 4B [Source:MGI Symbol;Acc:MGI:1925182]	0.0486684	-0.665041	0.357958	2
female	NAc	ELS2Ctl_vs_StdCtl	ENSMUSG00000021866	Anxa11	263.506	protein_coding	annexin A11 [Source:MGI Symbol;Acc:MGI:108481]	0.000510699	-0.664555	0.0504806	2
female	NAc	ELS2Ctl_vs_StdCtl	ENSMUSG00000038607	Gng10	11.4052	protein_coding	guanine nucleotide binding protein (G protein)	0.0211681	-0.664305	0.260392	2
female	NAc	ELS2Ctl_vs_StdCtl	ENSMUSG00000086022	Rad51ap2	44.1213	protein_coding	RAD51 associated protein 2 [Source:MGI Symbol;Acc:MGI:3644580]	0.0463378	-0.663026	0.350101	2
female	NAc	ELS2Ctl_vs_StdCtl	ENSMUSG00000074449	Gm15319	33.9974	protein_coding	predicted gene 15319 [Source:MGI Symbol;Acc:MGI:3796981]	0.014349	-0.662832	0.225919	2
female	NAc	ELS2Ctl_vs_StdCtl	ENSMUSG00000078160	Gm16503	25.6926	protein_coding	predicted gene 16503 [Source:MGI Symbol;Acc:MGI:3642127]	0.0371903	-0.661526	0.321979	2
female	NAc	ELS2Ctl_vs_StdCtl	ENSMUSG00000044393	Dsg2	93.1978	protein_coding	desmoglein 2 [Source:MGI Symbol;Acc:MGI:1196466]	0.0233619	-0.657452	0.272073	2
female	NAc	ELS2Ctl_vs_StdCtl	ENSMUSG00000041565	L3mbtl4	26.23	protein_coding	l(3)mbt-like 4 (Drosophila) [Source:MGI Symbol;Acc:MGI:2444889]	0.0401013	-0.6561	0.33135	2
female	NAc	ELS2Ctl_vs_StdCtl	ENSMUSG00000045946	Gm9804	15.1851	protein_coding	predicted gene 9804 [Source:MGI Symbol;Acc:MGI:3704387]	0.0140126	-0.655594	0.223573	2
female	NAc	ELS2Ctl_vs_StdCtl	ENSMUSG00000023083	H2-M10.2	26.9849	protein_coding	histocompatibility 2	0.0215254	-0.648208	0.262277	2
female	NAc	ELS2Ctl_vs_StdCtl	ENSMUSG00000045441	Gprin3	467.09	protein_coding	GPRIN family member 3 [Source:MGI Symbol;Acc:MGI:1924785]	0.00402497	-0.647781	0.132357	2
female	NAc	ELS2Ctl_vs_StdCtl	ENSMUSG00000091449	Gm10269	10.9205	protein_coding	predicted gene 10269 [Source:MGI Symbol;Acc:MGI:3642381]	0.0343657	-0.646232	0.311998	2
female	NAc	ELS2Ctl_vs_StdCtl	ENSMUSG00000090264	Eif4ebp3	13.1359	protein_coding	eukaryotic translation initiation factor 4E binding protein 3 [Source:MGI Symbol;Acc:MGI:1270847]	0.030158	-0.643959	0.295825	2
female	NAc	ELS2Ctl_vs_StdCtl	ENSMUSG00000043340	6530409C15Rik	29.2616	protein_coding	RIKEN cDNA 6530409C15 gene [Source:MGI Symbol;Acc:MGI:1923474]	0.0023722	-0.636589	0.105393	2
female	NAc	ELS2Ctl_vs_StdCtl	ENSMUSG00000020330	Hmmr	19.5321	protein_coding	hyaluronan mediated motility receptor (RHAMM) [Source:MGI Symbol;Acc:MGI:104667]	0.0452647	-0.629292	0.347436	2
female	NAc	ELS2Ctl_vs_StdCtl	ENSMUSG00000064262	Gimap8	63.6393	protein_coding	GTPase	0.00197327	-0.625661	0.0974516	2
female	NAc	ELS2Ctl_vs_StdCtl	ENSMUSG00000079022	Col22a1	71.7062	protein_coding	collagen	0.0425099	-0.621396	0.338478	2
female	NAc	ELS2Ctl_vs_StdCtl	ENSMUSG00000031842	Pde4c	71.8111	protein_coding	phosphodiesterase 4C	0.00126757	-0.618159	0.0801961	2
female	NAc	ELS2Ctl_vs_StdCtl	ENSMUSG00000020067	Mypn	72.8641	protein_coding	myopalladin [Source:MGI Symbol;Acc:MGI:1916052]	0.0453962	-0.61772	0.348024	2
female	NAc	ELS2Ctl_vs_StdCtl	ENSMUSG00000032323	Cyp11a1	58.9395	protein_coding	cytochrome P450	0.0104217	-0.615748	0.20267	2
female	NAc	ELS2Ctl_vs_StdCtl	ENSMUSG00000030641	Ddias	19.851	protein_coding	DNA damage-induced apoptosis suppressor [Source:MGI Symbol;Acc:MGI:1921291]	0.00185688	-0.601997	0.0956022	2
female	NAc	ELS2Ctl_vs_StdCtl	ENSMUSG00000035258	Abi3bp	198.757	protein_coding	ABI gene family	0.0415786	-0.601205	0.335866	2
female	NAc	ELS2Ctl_vs_StdCtl	ENSMUSG00000033590	Myo5c	82.1242	protein_coding	myosin VC [Source:MGI Symbol;Acc:MGI:2442485]	0.0418279	-0.600531	0.337011	2
female	NAc	ELS2Ctl_vs_StdCtl	ENSMUSG00000060890	Arr3	26.0555	protein_coding	arrestin 3	0.023068	-0.598583	0.270912	2
female	NAc	ELS2Ctl_vs_StdCtl	ENSMUSG00000073761	4933427I04Rik	25.3901	protein_coding	Riken cDNA 4933427I04 gene [Source:MGI Symbol;Acc:MGI:3613760]	0.0201391	-0.591766	0.255253	2
female	NAc	ELS2Ctl_vs_StdCtl	ENSMUSG00000021575	Ahrr	38.6932	protein_coding	aryl-hydrocarbon receptor repressor [Source:MGI Symbol;Acc:MGI:1333776]	0.0250244	-0.586952	0.278437	2
female	NAc	ELS2Ctl_vs_StdCtl	ENSMUSG00000019320	Noxo1	23.1033	protein_coding	NADPH oxidase organizer 1 [Source:MGI Symbol;Acc:MGI:1919143]	0.00933799	-0.586063	0.1919	2
female	NAc	ELS2Ctl_vs_StdCtl	ENSMUSG00000029658	Wdr95	32.7037	protein_coding	WD40 repeat domain 95 [Source:MGI Symbol;Acc:MGI:1923042]	0.032792	-0.578113	0.306544	2
female	NAc	ELS2Ctl_vs_StdCtl	ENSMUSG00000040247	Tbc1d10c	27.3025	protein_coding	TBC1 domain family	0.00739996	-0.577308	0.173375	2
female	NAc	ELS2Ctl_vs_StdCtl	ENSMUSG00000051149	Adnp	46.6769	protein_coding	activity-dependent neuroprotective protein [Source:MGI Symbol;Acc:MGI:1338758]	0.0151271	-0.571401	0.230277	2
female	NAc	ELS2Ctl_vs_StdCtl	ENSMUSG00000062438	Adam1b	12.3168	protein_coding	a disintegrin and metallopeptidase domain 1b [Source:MGI Symbol;Acc:MGI:2429506]	0.0497758	-0.567096	0.361524	2
female	NAc	ELS2Ctl_vs_StdCtl	ENSMUSG00000019880	Rspo3	282.079	protein_coding	R-spondin 3 homolog (Xenopus laevis) [Source:MGI Symbol;Acc:MGI:1920030]	0.0403826	-0.563915	0.332311	2
female	NAc	ELS2Ctl_vs_StdCtl	ENSMUSG00000026963	Tmem210	25.3423	protein_coding	transmembrane protein 210 [Source:MGI Symbol;Acc:MGI:1925467]	0.045822	-0.562572	0.348887	2
female	NAc	ELS2Ctl_vs_StdCtl	ENSMUSG00000026630	Batf3	17.4046	protein_coding	basic leucine zipper transcription factor	0.0472167	-0.562163	0.352911	2
female	NAc	ELS2Ctl_vs_StdCtl	ENSMUSG00000001281	Itgb7	18.2326	protein_coding	integrin beta 7 [Source:MGI Symbol;Acc:MGI:96616]	0.0365177	-0.560262	0.319052	2
female	NAc	ELS2Ctl_vs_StdCtl	ENSMUSG00000008307	1700109H08Rik	40.4635	protein_coding	RIKEN cDNA 1700109H08 gene [Source:MGI Symbol;Acc:MGI:1924286]	0.00312042	-0.560242	0.119399	2
female	NAc	ELS2Ctl_vs_StdCtl	ENSMUSG00000040441	Slc26a10	122.043	protein_coding	solute carrier family 26	0.0209181	-0.555556	0.258651	2
female	NAc	ELS2Ctl_vs_StdCtl	ENSMUSG00000025650	Col7a1	77.4873	protein_coding	collagen	0.0134869	-0.554587	0.221532	2
female	NAc	ELS2Ctl_vs_StdCtl	ENSMUSG00000046027	Stard5	509.038	protein_coding	StAR-related lipid transfer (START) domain containing 5 [Source:MGI Symbol;Acc:MGI:2156765]	0.00288744	-0.550325	0.116509	2
female	NAc	ELS2Ctl_vs_StdCtl	ENSMUSG00000060441	Trim5	21.9583	protein_coding	tripartite motif-containing 5 [Source:MGI Symbol;Acc:MGI:3646853]	0.024421	-0.548959	0.275871	2
female	NAc	ELS2Ctl_vs_StdCtl	ENSMUSG00000038276	Asic3	12.0603	protein_coding	acid-sensing (proton-gated) ion channel 3 [Source:MGI Symbol;Acc:MGI:2159339]	0.0433529	-0.546054	0.342074	2
female	NAc	ELS2Ctl_vs_StdCtl	ENSMUSG00000044320	1700001O22Rik	79.7292	protein_coding	RIKEN cDNA 1700001O22 gene [Source:MGI Symbol;Acc:MGI:1923631]	0.0137093	-0.535502	0.222729	2
female	NAc	ELS2Ctl_vs_StdCtl	ENSMUSG00000090273	Prr22	23.6834	protein_coding	proline rich 22 [Source:MGI Symbol;Acc:MGI:2685392]	0.0296835	-0.535333	0.294826	2
female	NAc	ELS2Ctl_vs_StdCtl	ENSMUSG00000045751	Mms22l	45.3634	protein_coding	MMS22-like	0.00176908	-0.534624	0.0938172	2
female	NAc	ELS2Ctl_vs_StdCtl	ENSMUSG00000023505	Cdca3	19.0489	protein_coding	cell division cycle associated 3 [Source:MGI Symbol;Acc:MGI:1315198]	0.0291005	-0.53322	0.293199	2
female	NAc	ELS2Ctl_vs_StdCtl	ENSMUSG00000074570	Cass4	16.5253	protein_coding	Cas scaffolding protein family member 4 [Source:MGI Symbol;Acc:MGI:2444482]	0.0115144	-0.530931	0.211372	2
female	NAc	ELS2Ctl_vs_StdCtl	ENSMUSG00000036304	Zdhhc23	304.403	protein_coding	zinc finger	0.002002	-0.52583	0.0974516	2
female	NAc	ELS2Ctl_vs_StdCtl	ENSMUSG00000016356	Col20a1	138.747	protein_coding	collagen	0.0121797	-0.525793	0.214131	2
female	NAc	ELS2Ctl_vs_StdCtl	ENSMUSG00000072487	Mroh5	41.3908	protein_coding	maestro heat-like repeat family member 5 [Source:MGI Symbol;Acc:MGI:2685474]	0.0497008	-0.524835	0.361433	2
female	NAc	ELS2Ctl_vs_StdCtl	ENSMUSG00000036061	Smug1	486.543	protein_coding	single-strand selective monofunctional uracil DNA glycosylase [Source:MGI Symbol;Acc:MGI:1918976]	2.12e-05	-0.52467	0.00886797	2
female	NAc	ELS2Ctl_vs_StdCtl	ENSMUSG00000095332	Gm9821	100.7	protein_coding	predicted gene 9821 [Source:MGI Symbol;Acc:MGI:3704208]	0.0253614	-0.523172	0.27983	2
female	NAc	ELS2Ctl_vs_StdCtl	ENSMUSG00000084950	Gm5577	162.576	protein_coding	predicted gene 5577 [Source:MGI Symbol;Acc:MGI:3648213]	0.00198622	-0.518568	0.0974516	2
female	NAc	ELS2Ctl_vs_StdCtl	ENSMUSG00000036617	Etl4	3681.54	protein_coding	enhancer trap locus 4 [Source:MGI Symbol;Acc:MGI:95454]	0.00460587	-0.518263	0.13836	2
female	NAc	ELS2Ctl_vs_StdCtl	ENSMUSG00000039488	Cntn5	283.074	protein_coding	contactin 5 [Source:MGI Symbol;Acc:MGI:3042287]	0.017275	-0.51528	0.23889	2
female	NAc	ELS2Ctl_vs_StdCtl	ENSMUSG00000027168	Pax6	240.8	protein_coding	paired box 6 [Source:MGI Symbol;Acc:MGI:97490]	0.0013646	-0.513135	0.0834936	2
female	NAc	ELS2Ctl_vs_StdCtl	ENSMUSG00000030994	D7Ertd443e	121.24	protein_coding	DNA segment	0.0119478	-0.507944	0.212349	2
female	NAc	ELS2Ctl_vs_StdCtl	ENSMUSG00000027820	Mme	488.497	protein_coding	membrane metallo endopeptidase [Source:MGI Symbol;Acc:MGI:97004]	0.00750205	-0.507916	0.173803	2
female	NAc	ELS2Ctl_vs_StdCtl	ENSMUSG00000068220	Lgals1	271.506	protein_coding	lectin	0.0367748	-0.507386	0.3204	2
female	NAc	ELS2Ctl_vs_StdCtl	ENSMUSG00000025257	Ribc1	18.5878	protein_coding	RIB43A domain with coiled-coils 1 [Source:MGI Symbol;Acc:MGI:1913861]	0.0382242	-0.50719	0.325663	2
female	NAc	ELS2Ctl_vs_StdCtl	ENSMUSG00000034209	Rasl10a	781.874	protein_coding	RAS-like	0.0202013	-0.505472	0.255266	2
female	NAc	ELS2Ctl_vs_StdCtl	ENSMUSG00000091144	Phf11c	18.8665	protein_coding	PHD finger protein 11C [Source:MGI Symbol;Acc:MGI:3648476]	0.0323366	-0.50373	0.305108	2
female	NAc	ELS2Ctl_vs_StdCtl	ENSMUSG00000028687	Mutyh	48.5244	protein_coding	mutY homolog (E. coli) [Source:MGI Symbol;Acc:MGI:1917853]	0.00319615	-0.502371	0.119399	2
female	NAc	ELS2Ctl_vs_StdCtl	ENSMUSG00000034164	Emid1	135.706	protein_coding	EMI domain containing 1 [Source:MGI Symbol;Acc:MGI:2155091]	0.0003319	-0.501701	0.0403263	2
female	NAc	ELS2Ctl_vs_StdCtl	ENSMUSG00000057457	Phex	36.1029	protein_coding	phosphate regulating endopeptidase homolog	0.0225685	-0.501024	0.268141	2
female	NAc	ELS2Ctl_vs_StdCtl	ENSMUSG00000026380	Tfcp2l1	282.521	protein_coding	transcription factor CP2-like 1 [Source:MGI Symbol;Acc:MGI:2444691]	0.0446614	-0.498377	0.345722	2
female	NAc	ELS2Ctl_vs_StdCtl	ENSMUSG00000040987	Mill2	36.1312	protein_coding	MHC I like leukocyte 2 [Source:MGI Symbol;Acc:MGI:2179989]	0.0481998	-0.497772	0.356103	2
female	NAc	ELS2Ctl_vs_StdCtl	ENSMUSG00000023150	Ivns1abp	5323.43	protein_coding	influenza virus NS1A binding protein [Source:MGI Symbol;Acc:MGI:2152389]	5.54e-06	-0.494988	0.00369383	2
female	NAc	ELS2Ctl_vs_StdCtl	ENSMUSG00000059742	Kcnh7	2883.91	protein_coding	potassium voltage-gated channel	0.0241161	-0.492885	0.274859	2
female	NAc	ELS2Ctl_vs_StdCtl	ENSMUSG00000020901	Pik3r5	134.748	protein_coding	phosphoinositide-3-kinase	0.000681848	-0.492535	0.0593243	2
female	NAc	ELS2Ctl_vs_StdCtl	ENSMUSG00000020846	Fam101b	436.398	protein_coding	family with sequence similarity 101	0.000720793	-0.4918	0.0594356	2
female	NAc	ELS2Ctl_vs_StdCtl	ENSMUSG00000024186	Rgs11	761.397	protein_coding	regulator of G-protein signaling 11 [Source:MGI Symbol;Acc:MGI:1354739]	0.0112593	-0.489148	0.208521	2
female	NAc	ELS2Ctl_vs_StdCtl	ENSMUSG00000020431	Adcy1	25321.7	protein_coding	adenylate cyclase 1 [Source:MGI Symbol;Acc:MGI:99677]	0.0164903	-0.487745	0.236012	2
female	NAc	ELS2Ctl_vs_StdCtl	ENSMUSG00000028681	Ptch2	81.877	protein_coding	patched homolog 2 [Source:MGI Symbol;Acc:MGI:1095405]	0.0145581	-0.487011	0.226648	2
female	NAc	ELS2Ctl_vs_StdCtl	ENSMUSG00000012123	Aim1l	29.9371	protein_coding	absent in melanoma 1-like [Source:MGI Symbol;Acc:MGI:1334463]	0.0292987	-0.486848	0.293912	2
female	NAc	ELS2Ctl_vs_StdCtl	ENSMUSG00000029638	Glcci1	62.3345	protein_coding	glucocorticoid induced transcript 1 [Source:MGI Symbol;Acc:MGI:2179717]	0.0162941	-0.485548	0.234851	2
female	NAc	ELS2Ctl_vs_StdCtl	ENSMUSG00000091405	Hist2h4	38.9688	protein_coding	histone cluster 2	0.013222	-0.476723	0.221532	2
female	NAc	ELS2Ctl_vs_StdCtl	ENSMUSG00000027536	Chmp4c	63.5181	protein_coding	charged multivesicular body protein 4C [Source:MGI Symbol;Acc:MGI:1913621]	0.0058594	-0.476486	0.153939	2
female	NAc	ELS2Ctl_vs_StdCtl	ENSMUSG00000027577	Chrna4	2296.36	protein_coding	cholinergic receptor	0.0418835	-0.476325	0.337011	2
female	NAc	ELS2Ctl_vs_StdCtl	ENSMUSG00000029868	Trpv6	250.631	protein_coding	transient receptor potential cation channel	0.0272209	-0.475575	0.287074	2
female	NAc	ELS2Ctl_vs_StdCtl	ENSMUSG00000035211	Xrra1	50.611	protein_coding	X-ray radiation resistance associated 1 [Source:MGI Symbol;Acc:MGI:2181647]	0.0033531	-0.474663	0.121047	2
female	NAc	ELS2Ctl_vs_StdCtl	ENSMUSG00000074001	Klhl40	116.451	protein_coding	kelch-like 40 [Source:MGI Symbol;Acc:MGI:1919580]	0.0461233	-0.474227	0.349738	2
female	NAc	ELS2Ctl_vs_StdCtl	ENSMUSG00000039497	Dse	207.159	protein_coding	dermatan sulfate epimerase [Source:MGI Symbol;Acc:MGI:2443455]	0.001262	-0.473652	0.0801961	2
female	NAc	ELS2Ctl_vs_StdCtl	ENSMUSG00000041235	Chd7	711.883	protein_coding	chromodomain helicase DNA binding protein 7 [Source:MGI Symbol;Acc:MGI:2444748]	9.57e-05	-0.472128	0.0216075	2
female	NAc	ELS2Ctl_vs_StdCtl	ENSMUSG00000031994	Adamts8	129.308	protein_coding	a disintegrin-like and metallopeptidase (reprolysin type) with thrombospondin type 1 motif	0.0259879	-0.47206	0.282451	2
female	NAc	ELS2Ctl_vs_StdCtl	ENSMUSG00000059674	Cdh24	168.575	protein_coding	cadherin-like 24 [Source:MGI Symbol;Acc:MGI:1928330]	0.0153839	-0.470014	0.230277	2
female	NAc	ELS2Ctl_vs_StdCtl	ENSMUSG00000074899	Sptbn5	60.4106	protein_coding	spectrin beta	0.0257121	-0.469254	0.2811	2
female	NAc	ELS2Ctl_vs_StdCtl	ENSMUSG00000024598	Fbn2	178.191	protein_coding	fibrillin 2 [Source:MGI Symbol;Acc:MGI:95490]	0.00158064	-0.466457	0.0888573	2
female	NAc	ELS2Ctl_vs_StdCtl	ENSMUSG00000010461	Eya4	91.6034	protein_coding	eyes absent 4 homolog (Drosophila) [Source:MGI Symbol;Acc:MGI:1337104]	0.0183524	-0.465695	0.243958	2
female	NAc	ELS2Ctl_vs_StdCtl	ENSMUSG00000043439	E130012A19Rik	1375.7	protein_coding	RIKEN cDNA E130012A19 gene [Source:MGI Symbol;Acc:MGI:2143991]	0.0417232	-0.463031	0.336383	2
female	NAc	ELS2Ctl_vs_StdCtl	ENSMUSG00000031883	Car7	370.32	protein_coding	carbonic anhydrase 7 [Source:MGI Symbol;Acc:MGI:103100]	0.00888867	-0.46173	0.187245	2
female	NAc	ELS2Ctl_vs_StdCtl	ENSMUSG00000045053	Kcng3	174.327	protein_coding	potassium voltage-gated channel	0.037326	-0.460941	0.322306	2
female	NAc	ELS2Ctl_vs_StdCtl	ENSMUSG00000024245	Tmem178	1683.92	protein_coding	transmembrane protein 178 [Source:MGI Symbol;Acc:MGI:1915277]	0.00957116	-0.459901	0.194746	2
female	NAc	ELS2Ctl_vs_StdCtl	ENSMUSG00000042320	Prox2	76.1899	protein_coding	prospero homeobox 2 [Source:MGI Symbol;Acc:MGI:1920672]	0.00266272	-0.459575	0.110374	2
female	NAc	ELS2Ctl_vs_StdCtl	ENSMUSG00000062991	Nrg1	263.366	protein_coding	neuregulin 1 [Source:MGI Symbol;Acc:MGI:96083]	0.00733395	-0.459319	0.172312	2
female	NAc	ELS2Ctl_vs_StdCtl	ENSMUSG00000041406	BC055324	45.3157	protein_coding	cDNA sequence BC055324 [Source:MGI Symbol;Acc:MGI:3590554]	0.00239028	-0.454336	0.105914	2
female	NAc	ELS2Ctl_vs_StdCtl	ENSMUSG00000029822	Osbpl3	953.397	protein_coding	oxysterol binding protein-like 3 [Source:MGI Symbol;Acc:MGI:1918970]	0.00533461	-0.453875	0.148108	2
female	NAc	ELS2Ctl_vs_StdCtl	ENSMUSG00000044702	Palb2	37.9028	protein_coding	partner and localizer of BRCA2 [Source:MGI Symbol;Acc:MGI:3040695]	0.00559722	-0.452427	0.150809	2
female	NAc	ELS2Ctl_vs_StdCtl	ENSMUSG00000024330	Col11a2	625.947	protein_coding	collagen	0.00778804	-0.451774	0.176525	2
female	NAc	ELS2Ctl_vs_StdCtl	ENSMUSG00000021363	Mak	113.132	protein_coding	male germ cell-associated kinase [Source:MGI Symbol;Acc:MGI:96913]	0.0296609	-0.449675	0.294826	2
female	NAc	ELS2Ctl_vs_StdCtl	ENSMUSG00000026834	Acvr1c	913.034	protein_coding	activin A receptor	0.0132924	-0.448463	0.221532	2
female	NAc	ELS2Ctl_vs_StdCtl	ENSMUSG00000094410	Zbed6	77.9202	protein_coding	zinc finger	0.00656021	-0.446668	0.162113	2
female	NAc	ELS2Ctl_vs_StdCtl	ENSMUSG00000035356	Nfkbiz	154.58	protein_coding	nuclear factor of kappa light polypeptide gene enhancer in B cells inhibitor	0.000710555	-0.444414	0.0594356	2
female	NAc	ELS2Ctl_vs_StdCtl	ENSMUSG00000028028	Alpk1	181.055	protein_coding	alpha-kinase 1 [Source:MGI Symbol;Acc:MGI:1918731]	0.00209685	-0.44246	0.0995111	2
female	NAc	ELS2Ctl_vs_StdCtl	ENSMUSG00000008438	Adam21	30.7607	protein_coding	a disintegrin and metallopeptidase domain 21 [Source:MGI Symbol;Acc:MGI:1861229]	0.0250721	-0.43996	0.278437	2
female	NAc	ELS2Ctl_vs_StdCtl	ENSMUSG00000041653	Pnpla3	375.435	protein_coding	patatin-like phospholipase domain containing 3 [Source:MGI Symbol;Acc:MGI:2151796]	0.00121434	-0.43763	0.0785042	2
female	NAc	ELS2Ctl_vs_StdCtl	ENSMUSG00000020831	0610010K14Rik	25.1398	protein_coding	RIKEN cDNA 0610010K14 gene [Source:MGI Symbol;Acc:MGI:1915609]	0.0424517	-0.43729	0.338478	2
female	NAc	ELS2Ctl_vs_StdCtl	ENSMUSG00000039891	Txlnb	54.4149	protein_coding	taxilin beta [Source:MGI Symbol;Acc:MGI:2671945]	0.0243311	-0.435626	0.275187	2
female	NAc	ELS2Ctl_vs_StdCtl	ENSMUSG00000034579	Pla2g3	125.701	protein_coding	phospholipase A2	0.00540601	-0.434161	0.148108	2
female	NAc	ELS2Ctl_vs_StdCtl	ENSMUSG00000021367	Edn1	66.376	protein_coding	endothelin 1 [Source:MGI Symbol;Acc:MGI:95283]	0.0320141	-0.433748	0.30425	2
female	NAc	ELS2Ctl_vs_StdCtl	ENSMUSG00000020053	Igf1	330.986	protein_coding	insulin-like growth factor 1 [Source:MGI Symbol;Acc:MGI:96432]	0.015322	-0.432586	0.230277	2
female	NAc	ELS2Ctl_vs_StdCtl	ENSMUSG00000027715	Ccna2	51.8568	protein_coding	cyclin A2 [Source:MGI Symbol;Acc:MGI:108069]	0.00775576	-0.42879	0.176525	2
female	NAc	ELS2Ctl_vs_StdCtl	ENSMUSG00000024968	Rcor2	357.627	protein_coding	REST corepressor 2 [Source:MGI Symbol;Acc:MGI:1859854]	0.00197805	-0.428627	0.0974516	2
female	NAc	ELS2Ctl_vs_StdCtl	ENSMUSG00000028970	Abcb1b	100.063	protein_coding	ATP-binding cassette	0.00451614	-0.427575	0.137167	2
female	NAc	ELS2Ctl_vs_StdCtl	ENSMUSG00000031119	Gpc4	529.775	protein_coding	glypican 4 [Source:MGI Symbol;Acc:MGI:104902]	0.0435424	-0.426773	0.342302	2
female	NAc	ELS2Ctl_vs_StdCtl	ENSMUSG00000064177	Ghrl	62.4092	protein_coding	ghrelin [Source:MGI Symbol;Acc:MGI:1930008]	0.0224739	-0.425709	0.267398	2
female	NAc	ELS2Ctl_vs_StdCtl	ENSMUSG00000031712	Il15	27.1983	protein_coding	interleukin 15 [Source:MGI Symbol;Acc:MGI:103014]	0.0424849	-0.425335	0.338478	2
female	NAc	ELS2Ctl_vs_StdCtl	ENSMUSG00000034936	Arl4d	346.68	protein_coding	ADP-ribosylation factor-like 4D [Source:MGI Symbol;Acc:MGI:1933155]	0.042143	-0.424735	0.337973	2
female	NAc	ELS2Ctl_vs_StdCtl	ENSMUSG00000029055	Plch2	2357.12	protein_coding	phospholipase C	0.0486848	-0.421123	0.357958	2
female	NAc	ELS2Ctl_vs_StdCtl	ENSMUSG00000050675	Gp1ba	26.7412	protein_coding	glycoprotein 1b	0.0338396	-0.418645	0.309578	2
female	NAc	ELS2Ctl_vs_StdCtl	ENSMUSG00000080316	Spaca6	788.461	protein_coding	sperm acrosome associated 6 [Source:MGI Symbol;Acc:MGI:1922452]	0.0152642	-0.418623	0.230277	2
female	NAc	ELS2Ctl_vs_StdCtl	ENSMUSG00000096914	Galntl6	347.761	protein_coding	UDP-N-acetyl-alpha-D-galactosamine:polypeptide N-acetylgalactosaminyltransferase-like 6 [Source:MGI Symbol;Acc:MGI:1913581]	0.00608308	-0.418157	0.156036	2
female	NAc	ELS2Ctl_vs_StdCtl	ENSMUSG00000090061	Nwd2	1989.78	protein_coding	NACHT and WD repeat domain containing 2 [Source:MGI Symbol;Acc:MGI:1920464]	0.0304539	-0.416198	0.297262	2
female	NAc	ELS2Ctl_vs_StdCtl	ENSMUSG00000031558	Slit2	1827.5	protein_coding	slit homolog 2 (Drosophila) [Source:MGI Symbol;Acc:MGI:1315205]	0.030686	-0.415739	0.298296	2
female	NAc	ELS2Ctl_vs_StdCtl	ENSMUSG00000022098	Bmp1	927.705	protein_coding	bone morphogenetic protein 1 [Source:MGI Symbol;Acc:MGI:88176]	0.000324982	-0.415541	0.0402135	2
female	NAc	ELS2Ctl_vs_StdCtl	ENSMUSG00000034563	Ccpg1	44.3766	protein_coding	cell cycle progression 1 [Source:MGI Symbol;Acc:MGI:1196419]	0.0432654	-0.414053	0.34204	2
female	NAc	ELS2Ctl_vs_StdCtl	ENSMUSG00000031557	Plekha2	444.023	protein_coding	pleckstrin homology domain-containing	0.0280295	-0.413246	0.289598	2
female	NAc	ELS2Ctl_vs_StdCtl	ENSMUSG00000016493	Cd46	154.077	protein_coding	CD46 antigen	0.0144266	-0.412508	0.226121	2
female	NAc	ELS2Ctl_vs_StdCtl	ENSMUSG00000052133	Sema5b	759.73	protein_coding	sema domain	0.0494	-0.412267	0.360204	2
female	NAc	ELS2Ctl_vs_StdCtl	ENSMUSG00000022844	Pdia5	88.5813	protein_coding	protein disulfide isomerase associated 5 [Source:MGI Symbol;Acc:MGI:1919849]	0.0260695	-0.412201	0.283012	2
female	NAc	ELS2Ctl_vs_StdCtl	ENSMUSG00000064293	Cntn4	1459.06	protein_coding	contactin 4 [Source:MGI Symbol;Acc:MGI:1095737]	0.025282	-0.406767	0.279507	2
female	NAc	ELS2Ctl_vs_StdCtl	ENSMUSG00000079038	D130040H23Rik	120.549	protein_coding	RIKEN cDNA D130040H23 gene [Source:MGI Symbol;Acc:MGI:2444324]	0.0150301	-0.400548	0.230277	2
female	NAc	ELS2Ctl_vs_StdCtl	ENSMUSG00000022528	Hes1	219.015	protein_coding	hairy and enhancer of split 1 (Drosophila) [Source:MGI Symbol;Acc:MGI:104853]	0.0346013	-0.400263	0.311998	2
female	NAc	ELS2Ctl_vs_StdCtl	ENSMUSG00000066438	Plekhd1	168.17	protein_coding	pleckstrin homology domain containing	0.0466131	-0.398188	0.351228	2
female	NAc	ELS2Ctl_vs_StdCtl	ENSMUSG00000028631	Kcnq4	199.277	protein_coding	potassium voltage-gated channel	0.039551	-0.397464	0.33002	2
female	NAc	ELS2Ctl_vs_StdCtl	ENSMUSG00000027315	Spint1	113.928	protein_coding	serine protease inhibitor	0.0473965	-0.395627	0.353464	2
female	NAc	ELS2Ctl_vs_StdCtl	ENSMUSG00000019889	Ptprk	2239.18	protein_coding	protein tyrosine phosphatase	0.00275403	-0.394389	0.112484	2
female	NAc	ELS2Ctl_vs_StdCtl	ENSMUSG00000038292	Ccdc155	73.5545	protein_coding	coiled-coil domain containing 155 [Source:MGI Symbol;Acc:MGI:2687329]	0.0288682	-0.39434	0.292446	2
female	NAc	ELS2Ctl_vs_StdCtl	ENSMUSG00000041540	Sox5	993.697	protein_coding	SRY (sex determining region Y)-box 5 [Source:MGI Symbol;Acc:MGI:98367]	0.00565633	-0.394262	0.151911	2
female	NAc	ELS2Ctl_vs_StdCtl	ENSMUSG00000034997	Htr2a	541.337	protein_coding	5-hydroxytryptamine (serotonin) receptor 2A [Source:MGI Symbol;Acc:MGI:109521]	0.0288549	-0.393545	0.292446	2
female	NAc	ELS2Ctl_vs_StdCtl	ENSMUSG00000025425	St8sia5	1060.12	protein_coding	ST8 alpha-N-acetyl-neuraminide alpha-2	0.0183287	-0.392036	0.243958	2
female	NAc	ELS2Ctl_vs_StdCtl	ENSMUSG00000028068	Iqgap3	24.6199	protein_coding	IQ motif containing GTPase activating protein 3 [Source:MGI Symbol;Acc:MGI:3028642]	0.0476501	-0.391507	0.353981	2
female	NAc	ELS2Ctl_vs_StdCtl	ENSMUSG00000029814	Igf2bp3	99.097	protein_coding	insulin-like growth factor 2 mRNA binding protein 3 [Source:MGI Symbol;Acc:MGI:1890359]	0.00229338	-0.389004	0.103264	2
female	NAc	ELS2Ctl_vs_StdCtl	ENSMUSG00000102976	Zc3h11a	280.821	protein_coding	zinc finger CCCH type containing 11A [Source:MGI Symbol;Acc:MGI:1917829]	0.00166872	-0.388287	0.0899223	2
female	NAc	ELS2Ctl_vs_StdCtl	ENSMUSG00000028248	Pnisr	7332.33	protein_coding	PNN interacting serine/arginine-rich [Source:MGI Symbol;Acc:MGI:1913875]	0.00105956	-0.382629	0.0734439	2
female	NAc	ELS2Ctl_vs_StdCtl	ENSMUSG00000040536	Necab1	4603.1	protein_coding	N-terminal EF-hand calcium binding protein 1 [Source:MGI Symbol;Acc:MGI:1916602]	0.0237443	-0.382204	0.273241	2
female	NAc	ELS2Ctl_vs_StdCtl	ENSMUSG00000019832	Rab32	51.6123	protein_coding	RAB32	0.022105	-0.379759	0.265074	2
female	NAc	ELS2Ctl_vs_StdCtl	ENSMUSG00000027523	Gnas	1955.87	protein_coding	GNAS (guanine nucleotide binding protein	0.0471839	0.378755	0.352911	2
female	NAc	ELS2Ctl_vs_StdCtl	ENSMUSG00000070287	Slc35g2	564.588	protein_coding	solute carrier family 35	0.000182174	0.3791	0.029376	2
female	NAc	ELS2Ctl_vs_StdCtl	ENSMUSG00000001763	Tspan33	748.807	protein_coding	tetraspanin 33 [Source:MGI Symbol;Acc:MGI:1919012]	0.0034385	0.379431	0.122474	2
female	NAc	ELS2Ctl_vs_StdCtl	ENSMUSG00000016179	Camk1g	1446.13	protein_coding	calcium/calmodulin-dependent protein kinase I gamma [Source:MGI Symbol;Acc:MGI:2388073]	0.00333802	0.381326	0.121047	2
female	NAc	ELS2Ctl_vs_StdCtl	ENSMUSG00000039395	Mreg	168.254	protein_coding	melanoregulin [Source:MGI Symbol;Acc:MGI:2151839]	0.0426079	0.381517	0.338935	2
female	NAc	ELS2Ctl_vs_StdCtl	ENSMUSG00000038618	Rassf7	29.1555	protein_coding	Ras association (RalGDS/AF-6) domain family (N-terminal) member 7 [Source:MGI Symbol;Acc:MGI:1914235]	0.0281721	0.381656	0.290145	2
female	NAc	ELS2Ctl_vs_StdCtl	ENSMUSG00000048965	Mrgpre	527.134	protein_coding	MAS-related GPR	0.000593392	0.38319	0.0553777	2
female	NAc	ELS2Ctl_vs_StdCtl	ENSMUSG00000006522	Itih3	1366.39	protein_coding	inter-alpha trypsin inhibitor	0.00791118	0.383905	0.177868	2
female	NAc	ELS2Ctl_vs_StdCtl	ENSMUSG00000061298	Agbl4	416.646	protein_coding	ATP/GTP binding protein-like 4 [Source:MGI Symbol;Acc:MGI:1918244]	0.00116082	0.385638	0.076646	2
female	NAc	ELS2Ctl_vs_StdCtl	ENSMUSG00000060621	Nkpd1	55.1775	protein_coding	NTPase	0.0411278	0.385826	0.334217	2
female	NAc	ELS2Ctl_vs_StdCtl	ENSMUSG00000051048	P4ha3	129.775	protein_coding	procollagen-proline	0.0406593	0.38743	0.333149	2
female	NAc	ELS2Ctl_vs_StdCtl	ENSMUSG00000001260	Gabrg1	1212.03	protein_coding	gamma-aminobutyric acid (GABA) A receptor	0.00193959	0.389018	0.0972999	2
female	NAc	ELS2Ctl_vs_StdCtl	ENSMUSG00000030307	Slc6a11	9132.16	protein_coding	solute carrier family 6 (neurotransmitter transporter	0.000650695	0.389577	0.0581276	2
female	NAc	ELS2Ctl_vs_StdCtl	ENSMUSG00000002012	Pnck	2543.29	protein_coding	pregnancy upregulated non-ubiquitously expressed CaM kinase [Source:MGI Symbol;Acc:MGI:1347357]	0.00159767	0.389625	0.0888573	2
female	NAc	ELS2Ctl_vs_StdCtl	ENSMUSG00000023036	Pcdhgc4	547.298	protein_coding	protocadherin gamma subfamily C	0.000322802	0.390232	0.0402135	2
female	NAc	ELS2Ctl_vs_StdCtl	ENSMUSG00000059493	Nhs	413.789	protein_coding	Nance-Horan syndrome (human) [Source:MGI Symbol;Acc:MGI:2684894]	0.000132106	0.392493	0.0256609	2
female	NAc	ELS2Ctl_vs_StdCtl	ENSMUSG00000028664	Ephb2	715.369	protein_coding	Eph receptor B2 [Source:MGI Symbol;Acc:MGI:99611]	0.000746209	0.39417	0.0602194	2
female	NAc	ELS2Ctl_vs_StdCtl	ENSMUSG00000054967	Zfp647	70.3621	protein_coding	zinc finger protein 647 [Source:MGI Symbol;Acc:MGI:3052806]	0.00518091	0.394975	0.14713	2
female	NAc	ELS2Ctl_vs_StdCtl	ENSMUSG00000047344	Lancl3	283.32	protein_coding	LanC lantibiotic synthetase component C-like 3 (bacterial) [Source:MGI Symbol;Acc:MGI:2443335]	0.00250612	0.397172	0.108532	2
female	NAc	ELS2Ctl_vs_StdCtl	ENSMUSG00000076437	2700094K13Rik	275.556	protein_coding	RIKEN cDNA 2700094K13 gene [Source:MGI Symbol;Acc:MGI:1919907]	0.000122607	0.399789	0.0254753	2
female	NAc	ELS2Ctl_vs_StdCtl	ENSMUSG00000020656	Grhl1	624.349	protein_coding	grainyhead-like 1 (Drosophila) [Source:MGI Symbol;Acc:MGI:2182540]	0.00487192	0.40643	0.14217	2
female	NAc	ELS2Ctl_vs_StdCtl	ENSMUSG00000033308	Dpyd	239.775	protein_coding	dihydropyrimidine dehydrogenase [Source:MGI Symbol;Acc:MGI:2139667]	0.0426813	0.40839	0.339358	2
female	NAc	ELS2Ctl_vs_StdCtl	ENSMUSG00000071531	Gprin2	40.292	protein_coding	G protein regulated inducer of neurite outgrowth 2 [Source:MGI Symbol;Acc:MGI:2444560]	0.0234161	0.41103	0.272341	2
female	NAc	ELS2Ctl_vs_StdCtl	ENSMUSG00000018593	Sparc	13403.1	protein_coding	secreted acidic cysteine rich glycoprotein [Source:MGI Symbol;Acc:MGI:98373]	0.00258952	0.411661	0.109792	2
female	NAc	ELS2Ctl_vs_StdCtl	ENSMUSG00000053819	Camk2d	3499.77	protein_coding	calcium/calmodulin-dependent protein kinase II	0.0432781	0.412735	0.34204	2
female	NAc	ELS2Ctl_vs_StdCtl	ENSMUSG00000045667	Smtnl2	44.0974	protein_coding	smoothelin-like 2 [Source:MGI Symbol;Acc:MGI:2442764]	0.0379427	0.414593	0.32471	2
female	NAc	ELS2Ctl_vs_StdCtl	ENSMUSG00000074785	Plxnc1	2823.77	protein_coding	plexin C1 [Source:MGI Symbol;Acc:MGI:1890127]	0.00450502	0.415303	0.137167	2
female	NAc	ELS2Ctl_vs_StdCtl	ENSMUSG00000049985	Ankrd55	207.343	protein_coding	ankyrin repeat domain 55 [Source:MGI Symbol;Acc:MGI:1924568]	0.00453547	0.421009	0.137393	2
female	NAc	ELS2Ctl_vs_StdCtl	ENSMUSG00000060487	Samd5	264.824	protein_coding	sterile alpha motif domain containing 5 [Source:MGI Symbol;Acc:MGI:2444815]	0.0346328	0.421352	0.311998	2
female	NAc	ELS2Ctl_vs_StdCtl	ENSMUSG00000043557	Mdga1	1116	protein_coding	MAM domain containing glycosylphosphatidylinositol anchor 1 [Source:MGI Symbol;Acc:MGI:1922012]	0.0314708	0.421366	0.302137	2
female	NAc	ELS2Ctl_vs_StdCtl	ENSMUSG00000034993	Vat1	1775.83	protein_coding	vesicle amine transport protein 1 homolog (T californica) [Source:MGI Symbol;Acc:MGI:1349450]	0.000107986	0.421749	0.0228342	2
female	NAc	ELS2Ctl_vs_StdCtl	ENSMUSG00000043004	Gng2	6761.93	protein_coding	guanine nucleotide binding protein (G protein)	0.000209493	0.423079	0.0315278	2
female	NAc	ELS2Ctl_vs_StdCtl	ENSMUSG00000064125	BC068157	1089.6	protein_coding	cDNA sequence BC068157 [Source:MGI Symbol;Acc:MGI:3605626]	0.00199805	0.425559	0.0974516	2
female	NAc	ELS2Ctl_vs_StdCtl	ENSMUSG00000031530	Dusp4	309.392	protein_coding	dual specificity phosphatase 4 [Source:MGI Symbol;Acc:MGI:2442191]	0.00372273	0.432532	0.127095	2
female	NAc	ELS2Ctl_vs_StdCtl	ENSMUSG00000046834	Krt1	126.235	protein_coding	keratin 1 [Source:MGI Symbol;Acc:MGI:96698]	0.0163897	0.43542	0.235619	2
female	NAc	ELS2Ctl_vs_StdCtl	ENSMUSG00000003436	Dll3	57.9389	protein_coding	delta-like 3 (Drosophila) [Source:MGI Symbol;Acc:MGI:1096877]	0.0085269	0.438212	0.185037	2
female	NAc	ELS2Ctl_vs_StdCtl	ENSMUSG00000034981	Parm1	2982.12	protein_coding	prostate androgen-regulated mucin-like protein 1 [Source:MGI Symbol;Acc:MGI:2443349]	0.00441104	0.438449	0.136204	2
female	NAc	ELS2Ctl_vs_StdCtl	ENSMUSG00000004791	Pgf	79.3439	protein_coding	placental growth factor [Source:MGI Symbol;Acc:MGI:105095]	0.017421	0.439878	0.239211	2
female	NAc	ELS2Ctl_vs_StdCtl	ENSMUSG00000066705	Fxyd6	4678.63	protein_coding	FXYD domain-containing ion transport regulator 6 [Source:MGI Symbol;Acc:MGI:1890226]	0.00594348	0.440563	0.153939	2
female	NAc	ELS2Ctl_vs_StdCtl	ENSMUSG00000060429	Sntb1	133.72	protein_coding	syntrophin	0.0304508	0.440657	0.297262	2
female	NAc	ELS2Ctl_vs_StdCtl	ENSMUSG00000025407	Gli1	130.08	protein_coding	GLI-Kruppel family member GLI1 [Source:MGI Symbol;Acc:MGI:95727]	0.018391	0.442129	0.24402	2
female	NAc	ELS2Ctl_vs_StdCtl	ENSMUSG00000005357	Slc1a6	330.21	protein_coding	solute carrier family 1 (high affinity aspartate/glutamate transporter)	0.000207245	0.442172	0.031473	2
female	NAc	ELS2Ctl_vs_StdCtl	ENSMUSG00000094595	Fsbp	30.9123	protein_coding	fibrinogen silencer binding protein [Source:MGI Symbol;Acc:MGI:5301008]	0.00848492	0.442586	0.184558	2
female	NAc	ELS2Ctl_vs_StdCtl	ENSMUSG00000062252	Lhfpl5	180.5	protein_coding	lipoma HMGIC fusion partner-like 5 [Source:MGI Symbol;Acc:MGI:1915382]	0.00186598	0.444995	0.0956022	2
female	NAc	ELS2Ctl_vs_StdCtl	ENSMUSG00000063626	Unc5d	1308.39	protein_coding	unc-5 homolog D (C. elegans) [Source:MGI Symbol;Acc:MGI:2389364]	0.00634624	0.445032	0.160215	2
female	NAc	ELS2Ctl_vs_StdCtl	ENSMUSG00000019232	Etnppl	802.55	protein_coding	ethanolamine phosphate phospholyase [Source:MGI Symbol;Acc:MGI:1919010]	0.0493299	0.446293	0.35985	2
female	NAc	ELS2Ctl_vs_StdCtl	ENSMUSG00000027748	Trpc4	660.786	protein_coding	transient receptor potential cation channel	0.0121499	0.44934	0.214131	2
female	NAc	ELS2Ctl_vs_StdCtl	ENSMUSG00000047945	Marcksl1	2074.82	protein_coding	MARCKS-like 1 [Source:MGI Symbol;Acc:MGI:97143]	0.00355786	0.451135	0.124862	2
female	NAc	ELS2Ctl_vs_StdCtl	ENSMUSG00000052504	Epha3	242.464	protein_coding	Eph receptor A3 [Source:MGI Symbol;Acc:MGI:99612]	0.0142774	0.452169	0.225361	2
female	NAc	ELS2Ctl_vs_StdCtl	ENSMUSG00000039579	Grin3a	2302.25	protein_coding	glutamate receptor ionotropic	0.00150509	0.453801	0.0869983	2
female	NAc	ELS2Ctl_vs_StdCtl	ENSMUSG00000050822	Slc29a4	642.64	protein_coding	solute carrier family 29 (nucleoside transporters)	0.031073	0.454546	0.300548	2
female	NAc	ELS2Ctl_vs_StdCtl	ENSMUSG00000060579	Fhit	62.6414	protein_coding	fragile histidine triad gene [Source:MGI Symbol;Acc:MGI:1277947]	0.000626006	0.456319	0.0569701	2
female	NAc	ELS2Ctl_vs_StdCtl	ENSMUSG00000079445	B3gnt7	31.6758	protein_coding	UDP-GlcNAc:betaGal beta-1	0.021931	0.458173	0.2639	2
female	NAc	ELS2Ctl_vs_StdCtl	ENSMUSG00000043388	Tmem130	10142.5	protein_coding	transmembrane protein 130 [Source:MGI Symbol;Acc:MGI:3607706]	4.48e-06	0.459473	0.00311718	2
female	NAc	ELS2Ctl_vs_StdCtl	ENSMUSG00000024798	Htr7	356.764	protein_coding	5-hydroxytryptamine (serotonin) receptor 7 [Source:MGI Symbol;Acc:MGI:99841]	0.0135315	0.459923	0.22181	2
female	NAc	ELS2Ctl_vs_StdCtl	ENSMUSG00000069911	Fam196b	275.618	protein_coding	family with sequence similarity 196	0.0256672	0.460895	0.280821	2
female	NAc	ELS2Ctl_vs_StdCtl	ENSMUSG00000037892	Pcdh18	372.279	protein_coding	protocadherin 18 [Source:MGI Symbol;Acc:MGI:1920423]	0.000141156	0.47136	0.026632	2
female	NAc	ELS2Ctl_vs_StdCtl	ENSMUSG00000003418	St8sia6	174.877	protein_coding	ST8 alpha-N-acetyl-neuraminide alpha-2	0.0100035	0.472235	0.198556	2
female	NAc	ELS2Ctl_vs_StdCtl	ENSMUSG00000022376	Adcy8	887.171	protein_coding	adenylate cyclase 8 [Source:MGI Symbol;Acc:MGI:1341110]	0.0193683	0.473502	0.249867	2
female	NAc	ELS2Ctl_vs_StdCtl	ENSMUSG00000036036	Zfp57	352.83	protein_coding	zinc finger protein 57 [Source:MGI Symbol;Acc:MGI:99204]	0.01658	0.475655	0.236402	2
female	NAc	ELS2Ctl_vs_StdCtl	ENSMUSG00000036422	Pcdh8	1331.91	protein_coding	protocadherin 8 [Source:MGI Symbol;Acc:MGI:1306800]	0.000998342	0.478374	0.0703684	2
female	NAc	ELS2Ctl_vs_StdCtl	ENSMUSG00000046287	Pnma3	806.559	protein_coding	paraneoplastic antigen MA3 [Source:MGI Symbol;Acc:MGI:2180565]	4.73e-05	0.483933	0.014724	2
female	NAc	ELS2Ctl_vs_StdCtl	ENSMUSG00000014813	Stc1	135.62	protein_coding	stanniocalcin 1 [Source:MGI Symbol;Acc:MGI:109131]	0.0186756	0.490442	0.245457	2
female	NAc	ELS2Ctl_vs_StdCtl	ENSMUSG00000026890	Lhx6	597.095	protein_coding	LIM homeobox protein 6 [Source:MGI Symbol;Acc:MGI:1306803]	0.0199732	0.49082	0.254115	2
female	NAc	ELS2Ctl_vs_StdCtl	ENSMUSG00000055430	Nap1l5	13329	protein_coding	nucleosome assembly protein 1-like 5 [Source:MGI Symbol;Acc:MGI:1923555]	3e-05	0.492948	0.0114064	2
female	NAc	ELS2Ctl_vs_StdCtl	ENSMUSG00000025870	Arl10	558.866	protein_coding	ADP-ribosylation factor-like 10 [Source:MGI Symbol;Acc:MGI:1930788]	1.28e-05	0.498142	0.00613205	2
female	NAc	ELS2Ctl_vs_StdCtl	ENSMUSG00000018589	Glra2	832.664	protein_coding	glycine receptor	0.0187934	0.5013	0.246231	2
female	NAc	ELS2Ctl_vs_StdCtl	ENSMUSG00000024985	Tcf7l2	226.388	protein_coding	transcription factor 7 like 2	0.0338185	0.514796	0.309578	2
female	NAc	ELS2Ctl_vs_StdCtl	ENSMUSG00000053004	Hrh1	479.38	protein_coding	histamine receptor H1 [Source:MGI Symbol;Acc:MGI:107619]	0.0104573	0.516739	0.202891	2
female	NAc	ELS2Ctl_vs_StdCtl	ENSMUSG00000045509	Gpr150	160.436	protein_coding	G protein-coupled receptor 150 [Source:MGI Symbol;Acc:MGI:2441872]	0.000923122	0.524361	0.0682334	2
female	NAc	ELS2Ctl_vs_StdCtl	ENSMUSG00000042761	Mrap2	379.6	protein_coding	melanocortin 2 receptor accessory protein 2 [Source:MGI Symbol;Acc:MGI:3609239]	0.0134047	0.529449	0.221532	2
female	NAc	ELS2Ctl_vs_StdCtl	ENSMUSG00000036502	Tmem255a	2305.94	protein_coding	transmembrane protein 255A [Source:MGI Symbol;Acc:MGI:3045722]	0.00160777	0.53259	0.0888573	2
female	NAc	ELS2Ctl_vs_StdCtl	ENSMUSG00000067578	Cbln4	668.889	protein_coding	cerebellin 4 precursor protein [Source:MGI Symbol;Acc:MGI:2154433]	0.0448102	0.537368	0.345783	2
female	NAc	ELS2Ctl_vs_StdCtl	ENSMUSG00000002633	Shh	63.1702	protein_coding	sonic hedgehog [Source:MGI Symbol;Acc:MGI:98297]	0.0225157	0.538509	0.267705	2
female	NAc	ELS2Ctl_vs_StdCtl	ENSMUSG00000068762	Gstm6	190.274	protein_coding	glutathione S-transferase	0.00504744	0.538561	0.145626	2
female	NAc	ELS2Ctl_vs_StdCtl	ENSMUSG00000047496	Rnf152	852.878	protein_coding	ring finger protein 152 [Source:MGI Symbol;Acc:MGI:2443787]	0.00791032	0.539045	0.177868	2
female	NAc	ELS2Ctl_vs_StdCtl	ENSMUSG00000027323	Rad51	39.7821	protein_coding	RAD51 homolog [Source:MGI Symbol;Acc:MGI:97890]	0.00143749	0.540438	0.0850559	2
female	NAc	ELS2Ctl_vs_StdCtl	ENSMUSG00000046997	Spsb4	134.078	protein_coding	splA/ryanodine receptor domain and SOCS box containing 4 [Source:MGI Symbol;Acc:MGI:2183445]	0.0001962	0.542592	0.0303474	2
female	NAc	ELS2Ctl_vs_StdCtl	ENSMUSG00000057751	Megf6	222.662	protein_coding	multiple EGF-like-domains 6 [Source:MGI Symbol;Acc:MGI:1919351]	0.00326148	0.54736	0.120161	2
female	NAc	ELS2Ctl_vs_StdCtl	ENSMUSG00000075592	Nynrin	260.814	protein_coding	NYN domain and retroviral integrase containing [Source:MGI Symbol;Acc:MGI:2652872]	0.000152221	0.55664	0.0270517	2
female	NAc	ELS2Ctl_vs_StdCtl	ENSMUSG00000079364	Gm3558	39.5782	protein_coding	predicted gene 3558 [Source:MGI Symbol;Acc:MGI:3781735]	0.0233717	0.564601	0.272073	2
female	NAc	ELS2Ctl_vs_StdCtl	ENSMUSG00000073805	Fam196a	441.96	protein_coding	family with sequence similarity 196	3.49e-06	0.564889	0.0030419	2
female	NAc	ELS2Ctl_vs_StdCtl	ENSMUSG00000020562	Efcab10	32.5776	protein_coding	EF-hand calcium binding domain 10 [Source:MGI Symbol;Acc:MGI:1922290]	0.0217107	0.565477	0.263423	2
female	NAc	ELS2Ctl_vs_StdCtl	ENSMUSG00000015396	Cd83	698.985	protein_coding	CD83 antigen [Source:MGI Symbol;Acc:MGI:1328316]	2.46e-06	0.565498	0.0022869	2
female	NAc	ELS2Ctl_vs_StdCtl	ENSMUSG00000047259	Mc4r	97.3205	protein_coding	melanocortin 4 receptor [Source:MGI Symbol;Acc:MGI:99457]	0.0302859	0.567662	0.296757	2
female	NAc	ELS2Ctl_vs_StdCtl	ENSMUSG00000058153	Sez6l	8544.39	protein_coding	seizure related 6 homolog like [Source:MGI Symbol;Acc:MGI:1935121]	1.27e-06	0.569105	0.00202634	2
female	NAc	ELS2Ctl_vs_StdCtl	ENSMUSG00000035131	Brinp3	606.464	protein_coding	bone morphogenetic protein/retinoic acid inducible neural specific 3 [Source:MGI Symbol;Acc:MGI:2443035]	0.00224474	0.574186	0.102176	2
female	NAc	ELS2Ctl_vs_StdCtl	ENSMUSG00000005447	Pafah1b3	316.234	protein_coding	platelet-activating factor acetylhydrolase	1.04e-05	0.57566	0.00525663	2
female	NAc	ELS2Ctl_vs_StdCtl	ENSMUSG00000024211	Grm8	655.533	protein_coding	glutamate receptor	0.017923	0.583254	0.241845	2
female	NAc	ELS2Ctl_vs_StdCtl	ENSMUSG00000046223	Plaur	17.4313	protein_coding	plasminogen activator	0.0196291	0.589409	0.251653	2
female	NAc	ELS2Ctl_vs_StdCtl	ENSMUSG00000032417	Rwdd2a	708.036	protein_coding	RWD domain containing 2A [Source:MGI Symbol;Acc:MGI:1916769]	4.19e-06	0.589776	0.00311718	2
female	NAc	ELS2Ctl_vs_StdCtl	ENSMUSG00000095681	Gm8281	56.2974	protein_coding	predicted gene	0.0158916	0.590542	0.233621	2
female	NAc	ELS2Ctl_vs_StdCtl	ENSMUSG00000041710	Trpc5	553.822	protein_coding	transient receptor potential cation channel	0.000905002	0.59651	0.0674913	2
female	NAc	ELS2Ctl_vs_StdCtl	ENSMUSG00000025969	Nrp2	1780.03	protein_coding	neuropilin 2 [Source:MGI Symbol;Acc:MGI:1100492]	0.00270402	0.597012	0.111533	2
female	NAc	ELS2Ctl_vs_StdCtl	ENSMUSG00000071379	Hpcal1	1795.3	protein_coding	hippocalcin-like 1 [Source:MGI Symbol;Acc:MGI:1855689]	0.000476286	0.598143	0.0491133	2
female	NAc	ELS2Ctl_vs_StdCtl	ENSMUSG00000026875	Traf1	21.4302	protein_coding	TNF receptor-associated factor 1 [Source:MGI Symbol;Acc:MGI:101836]	0.0458925	0.602282	0.349105	2
female	NAc	ELS2Ctl_vs_StdCtl	ENSMUSG00000066357	Wdr6	6783.7	protein_coding	WD repeat domain 6 [Source:MGI Symbol;Acc:MGI:1930140]	5.56e-05	0.603159	0.0156503	2
female	NAc	ELS2Ctl_vs_StdCtl	ENSMUSG00000075502	Zbtbd6	28.3126	protein_coding	kelch repeat and BTB (POZ) domain containing 6 [Source:MGI Symbol;Acc:MGI:3643058]	0.00290549	0.615686	0.116538	2
female	NAc	ELS2Ctl_vs_StdCtl	ENSMUSG00000085584	Rgag1	141.946	protein_coding	retrotransposon gag domain containing 1 [Source:MGI Symbol;Acc:MGI:2685231]	0.000713379	0.617632	0.0594356	2
female	NAc	ELS2Ctl_vs_StdCtl	ENSMUSG00000034584	Exph5	345.187	protein_coding	exophilin 5 [Source:MGI Symbol;Acc:MGI:2443248]	0.0144239	0.626365	0.226121	2
female	NAc	ELS2Ctl_vs_StdCtl	ENSMUSG00000073207	Ccdc160	75.6009	protein_coding	coiled-coil domain containing 160 [Source:MGI Symbol;Acc:MGI:3588225]	0.000404498	0.635334	0.0442647	2
female	NAc	ELS2Ctl_vs_StdCtl	ENSMUSG00000074607	Tox2	1309.42	protein_coding	TOX high mobility group box family member 2 [Source:MGI Symbol;Acc:MGI:3611233]	5e-05	0.63924	0.0147683	2
female	NAc	ELS2Ctl_vs_StdCtl	ENSMUSG00000046761	Fam83h	88.9855	protein_coding	family with sequence similarity 83	0.00310364	0.640938	0.119399	2
female	NAc	ELS2Ctl_vs_StdCtl	ENSMUSG00000032719	Sbspon	13.6369	protein_coding	somatomedin B and thrombospondin	0.0255115	0.642381	0.28027	2
female	NAc	ELS2Ctl_vs_StdCtl	ENSMUSG00000020098	Pcbd1	250.314	protein_coding	pterin 4 alpha carbinolamine dehydratase/dimerization cofactor of hepatocyte nuclear factor 1 alpha (TCF1) 1 [Source:MGI Symbol;Acc:MGI:94873]	0.0010572	0.645303	0.0734439	2
female	NAc	ELS2Ctl_vs_StdCtl	ENSMUSG00000070644	Etnk2	237.887	protein_coding	ethanolamine kinase 2 [Source:MGI Symbol;Acc:MGI:2443760]	0.002149	0.646503	0.10048	2
female	NAc	ELS2Ctl_vs_StdCtl	ENSMUSG00000045731	Pnoc	258.867	protein_coding	prepronociceptin [Source:MGI Symbol;Acc:MGI:105308]	0.0010995	0.648265	0.0746631	2
female	NAc	ELS2Ctl_vs_StdCtl	ENSMUSG00000049420	Tmem200a	599.984	protein_coding	transmembrane protein 200A [Source:MGI Symbol;Acc:MGI:1924470]	0.000233202	0.648501	0.0338751	2
female	NAc	ELS2Ctl_vs_StdCtl	ENSMUSG00000021708	Rasgrf2	4970.1	protein_coding	RAS protein-specific guanine nucleotide-releasing factor 2 [Source:MGI Symbol;Acc:MGI:109137]	1.78e-05	0.657174	0.00763743	2
female	NAc	ELS2Ctl_vs_StdCtl	ENSMUSG00000032899	Styk1	27.2788	protein_coding	serine/threonine/tyrosine kinase 1 [Source:MGI Symbol;Acc:MGI:2141396]	0.0317557	0.674776	0.303478	2
female	NAc	ELS2Ctl_vs_StdCtl	ENSMUSG00000020090	Npffr1	28.8557	protein_coding	neuropeptide FF receptor 1 [Source:MGI Symbol;Acc:MGI:2685082]	0.0299942	0.680307	0.295513	2
female	NAc	ELS2Ctl_vs_StdCtl	ENSMUSG00000028004	Npy2r	622.288	protein_coding	neuropeptide Y receptor Y2 [Source:MGI Symbol;Acc:MGI:108418]	0.0169682	0.682498	0.237379	2
female	NAc	ELS2Ctl_vs_StdCtl	ENSMUSG00000027996	Sfrp2	62.8723	protein_coding	secreted frizzled-related protein 2 [Source:MGI Symbol;Acc:MGI:108078]	0.00410461	0.691252	0.132523	2
female	NAc	ELS2Ctl_vs_StdCtl	ENSMUSG00000092035	Peg10	4681.91	protein_coding	paternally expressed 10 [Source:MGI Symbol;Acc:MGI:2157785]	0.0136761	0.691541	0.22267	2
female	NAc	ELS2Ctl_vs_StdCtl	ENSMUSG00000049555	Tmie	252.332	protein_coding	transmembrane inner ear [Source:MGI Symbol;Acc:MGI:2159400]	0.0016312	0.705029	0.0888573	2
female	NAc	ELS2Ctl_vs_StdCtl	ENSMUSG00000033061	Resp18	1256.87	protein_coding	regulated endocrine-specific protein 18 [Source:MGI Symbol;Acc:MGI:1098222]	2.25e-06	0.721935	0.0022869	2
female	NAc	ELS2Ctl_vs_StdCtl	ENSMUSG00000055027	Smyd1	97.5707	protein_coding	SET and MYND domain containing 1 [Source:MGI Symbol;Acc:MGI:104790]	0.00810581	0.726764	0.180303	2
female	NAc	ELS2Ctl_vs_StdCtl	ENSMUSG00000003657	Calb2	2098.02	protein_coding	calbindin 2 [Source:MGI Symbol;Acc:MGI:101914]	0.0106949	0.731605	0.204181	2
female	NAc	ELS2Ctl_vs_StdCtl	ENSMUSG00000086228	Ubap1l	124.835	protein_coding	ubiquitin-associated protein 1-like [Source:MGI Symbol;Acc:MGI:2685360]	0.00250256	0.740965	0.108532	2
female	NAc	ELS2Ctl_vs_StdCtl	ENSMUSG00000043850	Clrn1	27.5412	protein_coding	clarin 1 [Source:MGI Symbol;Acc:MGI:2388124]	0.0454832	0.743319	0.348035	2
female	NAc	ELS2Ctl_vs_StdCtl	ENSMUSG00000026407	Cacna1s	11.9314	protein_coding	calcium channel	0.0121984	0.747799	0.214131	2
female	NAc	ELS2Ctl_vs_StdCtl	ENSMUSG00000019876	Pkib	220.059	protein_coding	protein kinase inhibitor beta	1.33e-06	0.750952	0.00202634	2
female	NAc	ELS2Ctl_vs_StdCtl	ENSMUSG00000030589	Rasgrp4	43.8839	protein_coding	RAS guanyl releasing protein 4 [Source:MGI Symbol;Acc:MGI:2386851]	0.000415008	0.755416	0.0450176	2
female	NAc	ELS2Ctl_vs_StdCtl	ENSMUSG00000020793	Galr2	22.8598	protein_coding	galanin receptor 2 [Source:MGI Symbol;Acc:MGI:1337018]	0.00371923	0.757016	0.127095	2
female	NAc	ELS2Ctl_vs_StdCtl	ENSMUSG00000046500	Fam19a4	27.1043	protein_coding	family with sequence similarity 19	0.0114619	0.758848	0.211104	2
female	NAc	ELS2Ctl_vs_StdCtl	ENSMUSG00000075270	Pde11a	277.741	protein_coding	phosphodiesterase 11A [Source:MGI Symbol;Acc:MGI:3036251]	0.00558902	0.760755	0.150809	2
female	NAc	ELS2Ctl_vs_StdCtl	ENSMUSG00000047490	4932411E22Rik	63.9661	protein_coding	RIKEN cDNA 4932411E22 gene [Source:MGI Symbol;Acc:MGI:3045332]	0.0493133	0.764353	0.35985	2
female	NAc	ELS2Ctl_vs_StdCtl	ENSMUSG00000032303	Chrna3	96.6686	protein_coding	cholinergic receptor	0.0116464	0.767453	0.211653	2
female	NAc	ELS2Ctl_vs_StdCtl	ENSMUSG00000031980	Agt	1394	protein_coding	angiotensinogen (serpin peptidase inhibitor	0.0258047	0.777218	0.281329	2
female	NAc	ELS2Ctl_vs_StdCtl	ENSMUSG00000090872	Gm3239	9.17582	protein_coding	predicted gene 3239 [Source:MGI Symbol;Acc:MGI:3781417]	0.0375906	0.787278	NA	2
female	NAc	ELS2Ctl_vs_StdCtl	ENSMUSG00000028610	Dmrtb1	23.0286	protein_coding	DMRT-like family B with proline-rich C-terminal	0.0125072	0.802248	0.21584	2
female	NAc	ELS2Ctl_vs_StdCtl	ENSMUSG00000039552	Rsph4a	162.601	protein_coding	radial spoke head 4 homolog A (Chlamydomonas) [Source:MGI Symbol;Acc:MGI:3027894]	0.026916	0.805264	0.286383	2
female	NAc	ELS2Ctl_vs_StdCtl	ENSMUSG00000068601	Gm10244	8.06523	protein_coding	predicted gene 10244 [Source:MGI Symbol;Acc:MGI:3642504]	0.0389379	0.807768	NA	2
female	NAc	ELS2Ctl_vs_StdCtl	ENSMUSG00000036198	Arhgap36	243.686	protein_coding	Rho GTPase activating protein 36 [Source:MGI Symbol;Acc:MGI:1922654]	0.0195646	0.811475	0.251215	2
female	NAc	ELS2Ctl_vs_StdCtl	ENSMUSG00000031789	Cngb1	41.2269	protein_coding	cyclic nucleotide gated channel beta 1 [Source:MGI Symbol;Acc:MGI:2664102]	0.0150715	0.812218	0.230277	2
female	NAc	ELS2Ctl_vs_StdCtl	ENSMUSG00000044770	Scml4	203.816	protein_coding	sex comb on midleg-like 4 (Drosophila) [Source:MGI Symbol;Acc:MGI:2446140]	0.00119341	0.818738	0.0781804	2
female	NAc	ELS2Ctl_vs_StdCtl	ENSMUSG00000030866	Ern2	19.9432	protein_coding	endoplasmic reticulum (ER) to nucleus signalling 2 [Source:MGI Symbol;Acc:MGI:1349436]	0.0341286	0.8317	0.31103	2
female	NAc	ELS2Ctl_vs_StdCtl	ENSMUSG00000087075	A230065H16Rik	22.8489	protein_coding	RIKEN cDNA A230065H16 gene [Source:MGI Symbol;Acc:MGI:2685744]	0.00609815	0.831983	0.156036	2
female	NAc	ELS2Ctl_vs_StdCtl	ENSMUSG00000031210	Gpr165	578.974	protein_coding	G protein-coupled receptor 165 [Source:MGI Symbol;Acc:MGI:1923456]	3.83e-06	0.838645	0.00304806	2
female	NAc	ELS2Ctl_vs_StdCtl	ENSMUSG00000098132	Rassf10	23.742	protein_coding	Ras association (RalGDS/AF-6) domain family (N-terminal) member 10 [Source:MGI Symbol;Acc:MGI:1925998]	0.000985811	0.851535	0.0703684	2
female	NAc	ELS2Ctl_vs_StdCtl	ENSMUSG00000042498	D330045A20Rik	18.5444	protein_coding	RIKEN cDNA D330045A20 gene [Source:MGI Symbol;Acc:MGI:2147848]	0.0408991	0.851946	0.33383	2
female	NAc	ELS2Ctl_vs_StdCtl	ENSMUSG00000018339	Gpx3	251.534	protein_coding	glutathione peroxidase 3 [Source:MGI Symbol;Acc:MGI:105102]	0.00076429	0.854092	0.060588	2
female	NAc	ELS2Ctl_vs_StdCtl	ENSMUSG00000056888	Glipr1	27.6806	protein_coding	GLI pathogenesis-related 1 (glioma) [Source:MGI Symbol;Acc:MGI:1920940]	0.0464349	0.859044	0.350578	2
female	NAc	ELS2Ctl_vs_StdCtl	ENSMUSG00000032502	Stac	57.1145	protein_coding	src homology three (SH3) and cysteine rich domain [Source:MGI Symbol;Acc:MGI:1201400]	0.0151919	0.859056	0.230277	2
female	NAc	ELS2Ctl_vs_StdCtl	ENSMUSG00000063935	Zar1	16.8645	protein_coding	zygote arrest 1 [Source:MGI Symbol;Acc:MGI:2180337]	0.0222342	0.869415	0.265681	2
female	NAc	ELS2Ctl_vs_StdCtl	ENSMUSG00000075296	Aldh3b2	49.662	protein_coding	aldehyde dehydrogenase 3 family	0.00200894	0.88168	0.0974516	2
female	NAc	ELS2Ctl_vs_StdCtl	ENSMUSG00000090486	BC035947	75.2485	protein_coding	cDNA sequence BC035947 [Source:MGI Symbol;Acc:MGI:2652858]	0.0024005	0.897346	0.105941	2
female	NAc	ELS2Ctl_vs_StdCtl	ENSMUSG00000002266	Zim1	220.075	protein_coding	zinc finger	6.17e-05	0.905875	0.0163621	2
female	NAc	ELS2Ctl_vs_StdCtl	ENSMUSG00000079173	Zan	26.6163	protein_coding	zonadhesin [Source:MGI Symbol;Acc:MGI:106656]	0.00144093	0.922866	0.0850559	2
female	NAc	ELS2Ctl_vs_StdCtl	ENSMUSG00000056972	Magel2	224.575	protein_coding	melanoma antigen	0.00322458	0.92596	0.119443	2
female	NAc	ELS2Ctl_vs_StdCtl	ENSMUSG00000029123	Stk32b	239.922	protein_coding	serine/threonine kinase 32B [Source:MGI Symbol;Acc:MGI:1927552]	0.00219078	0.931049	0.100853	2
female	NAc	ELS2Ctl_vs_StdCtl	ENSMUSG00000024553	Galr1	26.081	protein_coding	galanin receptor 1 [Source:MGI Symbol;Acc:MGI:1096364]	0.00595113	0.933397	0.153939	2
female	NAc	ELS2Ctl_vs_StdCtl	ENSMUSG00000058183	Mmel1	52.5148	protein_coding	membrane metallo-endopeptidase-like 1 [Source:MGI Symbol;Acc:MGI:1351603]	0.00118758	0.946011	0.0781045	2
female	NAc	ELS2Ctl_vs_StdCtl	ENSMUSG00000036357	Gpr101	627.067	protein_coding	G protein-coupled receptor 101 [Source:MGI Symbol;Acc:MGI:2685211]	0.042844	0.946166	0.340017	2
female	NAc	ELS2Ctl_vs_StdCtl	ENSMUSG00000032511	Scn5a	201.739	protein_coding	sodium channel	0.0207484	0.952861	0.258272	2
female	NAc	ELS2Ctl_vs_StdCtl	ENSMUSG00000029660	Tex26	6.01765	protein_coding	testis expressed 26 [Source:MGI Symbol;Acc:MGI:1923110]	0.0232841	0.953353	NA	2
female	NAc	ELS2Ctl_vs_StdCtl	ENSMUSG00000022803	Popdc2	10.5738	protein_coding	popeye domain containing 2 [Source:MGI Symbol;Acc:MGI:1930150]	0.00147836	0.963614	0.0866528	2
female	NAc	ELS2Ctl_vs_StdCtl	ENSMUSG00000038257	Glra3	251.824	protein_coding	glycine receptor	0.000352994	0.964146	0.0415111	2
female	NAc	ELS2Ctl_vs_StdCtl	ENSMUSG00000060735	Rxfp3	151.458	protein_coding	relaxin family peptide receptor 3 [Source:MGI Symbol;Acc:MGI:2441827]	0.00168371	0.968939	0.0901484	2
female	NAc	ELS2Ctl_vs_StdCtl	ENSMUSG00000040528	Milr1	5.75289	protein_coding	mast cell immunoglobulin like receptor 1 [Source:MGI Symbol;Acc:MGI:2685731]	0.0450008	0.969329	NA	2
female	NAc	ELS2Ctl_vs_StdCtl	ENSMUSG00000034112	Atp2c2	39.8154	protein_coding	ATPase	0.000765283	0.978322	0.060588	2
female	NAc	ELS2Ctl_vs_StdCtl	ENSMUSG00000031212	Pgr15l	53.1618	protein_coding	G protein-coupled receptor 15-like [Source:MGI Symbol;Acc:MGI:2676330]	0.0288365	0.989403	0.292446	2
female	NAc	ELS2Ctl_vs_StdCtl	ENSMUSG00000032207	Lipc	8.76436	protein_coding	lipase	0.0393036	1.00088	NA	2
female	NAc	ELS2Ctl_vs_StdCtl	ENSMUSG00000017165	Gast	2.27803	protein_coding	gastrin [Source:MGI Symbol;Acc:MGI:104768]	0.0444889	1.0043	NA	2
female	NAc	ELS2Ctl_vs_StdCtl	ENSMUSG00000035896	Rnase1	11.9475	protein_coding	ribonuclease	0.0385829	1.01269	0.327151	2
female	NAc	ELS2Ctl_vs_StdCtl	ENSMUSG00000049796	Crh	111.069	protein_coding	corticotropin releasing hormone [Source:MGI Symbol;Acc:MGI:88496]	0.00304277	1.01462	0.119399	2
female	NAc	ELS2Ctl_vs_StdCtl	ENSMUSG00000042607	Asb4	107.388	protein_coding	ankyrin repeat and SOCS box-containing 4 [Source:MGI Symbol;Acc:MGI:1929751]	0.00121507	1.0251	0.0785042	2
female	NAc	ELS2Ctl_vs_StdCtl	ENSMUSG00000049154	Fam183b	49.9572	protein_coding	family with sequence similarity 183	0.000672905	1.02955	0.0591607	2
female	NAc	ELS2Ctl_vs_StdCtl	ENSMUSG00000030553	Pgpep1l	22.6301	protein_coding	pyroglutamyl-peptidase I-like [Source:MGI Symbol;Acc:MGI:1925694]	0.00276532	1.03314	0.11267	2
female	NAc	ELS2Ctl_vs_StdCtl	ENSMUSG00000031340	Gabre	54.002	protein_coding	gamma-aminobutyric acid (GABA) A receptor	0.0102553	1.05083	0.201547	2
female	NAc	ELS2Ctl_vs_StdCtl	ENSMUSG00000038112	AW551984	1265.72	protein_coding	expressed sequence AW551984 [Source:MGI Symbol;Acc:MGI:2143322]	0.000817875	1.06334	0.0632527	2
female	NAc	ELS2Ctl_vs_StdCtl	ENSMUSG00000031111	Igsf1	391.424	protein_coding	immunoglobulin superfamily	0.00110607	1.06909	0.074805	2
female	NAc	ELS2Ctl_vs_StdCtl	ENSMUSG00000042367	Gjb3	3.72284	protein_coding	gap junction protein	0.0457283	1.07247	NA	2
female	NAc	ELS2Ctl_vs_StdCtl	ENSMUSG00000062393	Dgkk	408.837	protein_coding	diacylglycerol kinase kappa [Source:MGI Symbol;Acc:MGI:3580254]	0.0088313	1.07313	0.186743	2
female	NAc	ELS2Ctl_vs_StdCtl	ENSMUSG00000042353	Frem3	31.1286	protein_coding	Fras1 related extracellular matrix protein 3 [Source:MGI Symbol;Acc:MGI:2685641]	0.0256698	1.0836	0.280821	2
female	NAc	ELS2Ctl_vs_StdCtl	ENSMUSG00000058400	Qrfpr	40.8154	protein_coding	pyroglutamylated RFamide peptide receptor [Source:MGI Symbol;Acc:MGI:2677633]	0.000293569	1.10449	0.0392326	2
female	NAc	ELS2Ctl_vs_StdCtl	ENSMUSG00000002930	Ppp1r17	18.9733	protein_coding	protein phosphatase 1	0.011776	1.10925	0.211653	2
female	NAc	ELS2Ctl_vs_StdCtl	ENSMUSG00000030069	Prok2	16.015	protein_coding	prokineticin 2 [Source:MGI Symbol;Acc:MGI:1354178]	0.00780461	1.12784	0.176661	2
female	NAc	ELS2Ctl_vs_StdCtl	ENSMUSG00000054362	BC055111	3.89908	protein_coding	cDNA sequence BC055111 [Source:MGI Symbol;Acc:MGI:2681853]	0.0448461	1.14459	NA	2
female	NAc	ELS2Ctl_vs_StdCtl	ENSMUSG00000032034	Kcnj5	50.979	protein_coding	potassium inwardly-rectifying channel	0.0184362	1.15159	0.244232	2
female	NAc	ELS2Ctl_vs_StdCtl	ENSMUSG00000042655	Fam159b	14.3927	protein_coding	family with sequence similarity 159	0.0101818	1.17924	0.200811	2
female	NAc	ELS2Ctl_vs_StdCtl	ENSMUSG00000037759	Ptger2	14.7243	protein_coding	prostaglandin E receptor 2 (subtype EP2) [Source:MGI Symbol;Acc:MGI:97794]	0.000880877	1.19472	0.0665839	2
female	NAc	ELS2Ctl_vs_StdCtl	ENSMUSG00000021675	F2rl2	39.3053	protein_coding	coagulation factor II (thrombin) receptor-like 2 [Source:MGI Symbol;Acc:MGI:1298208]	0.0275794	1.2257	0.288126	2
female	NAc	ELS2Ctl_vs_StdCtl	ENSMUSG00000051354	Samd3	10.2769	protein_coding	sterile alpha motif domain containing 3 [Source:MGI Symbol;Acc:MGI:2685469]	0.042329	1.23582	NA	2
female	NAc	ELS2Ctl_vs_StdCtl	ENSMUSG00000028753	Vwa5b1	453.166	protein_coding	von Willebrand factor A domain containing 5B1 [Source:MGI Symbol;Acc:MGI:1922968]	0.00229989	1.2398	0.10327	2
female	NAc	ELS2Ctl_vs_StdCtl	ENSMUSG00000043110	Lrrn4	30.9912	protein_coding	leucine rich repeat neuronal 4 [Source:MGI Symbol;Acc:MGI:2445154]	0.00335497	1.26334	0.121047	2
female	NAc	ELS2Ctl_vs_StdCtl	ENSMUSG00000020123	Avpr1a	50.9622	protein_coding	arginine vasopressin receptor 1A [Source:MGI Symbol;Acc:MGI:1859216]	0.00449635	1.27205	0.137167	2
female	NAc	ELS2Ctl_vs_StdCtl	ENSMUSG00000049123	Catsperg2	2.65625	protein_coding	catsper channel auxiliary subunit gamma 2 [Source:MGI Symbol;Acc:MGI:1923968]	0.0358391	1.3128	NA	2
female	NAc	ELS2Ctl_vs_StdCtl	ENSMUSG00000073774	Kncn	6.38581	protein_coding	kinocilin [Source:MGI Symbol;Acc:MGI:3614952]	0.00422854	1.32356	NA	2
female	NAc	ELS2Ctl_vs_StdCtl	ENSMUSG00000031163	Glod5	5.69735	protein_coding	glyoxalase domain containing 5 [Source:MGI Symbol;Acc:MGI:1917074]	0.00580148	1.33293	NA	2
female	NAc	ELS2Ctl_vs_StdCtl	ENSMUSG00000021032	Ngb	194.143	protein_coding	neuroglobin [Source:MGI Symbol;Acc:MGI:2151886]	2.69e-05	1.35293	0.0109421	2
[truncated: 3,310 more rows]
