# Supplementary material for: Early life stress alters transcriptomic patterning across reward circuitry in male and female mice
Source: Nat Commun. 2019 Nov 8;10:5098. doi: 10.1038/s41467-019-13085-6 (PMC6841985; doi:10.1038/s41467-019-13085-6)
Supplement: Supplementary file 9 — Source Data [file 41467_2019_13085_MOESM9_ESM.xlsx]

## Sheet: Behavior
Cohort	SubjectID	Dam_ID	Group	ELS	STVS	LitterSize	MF_ratio	weight_sac	Cycle_NSF	Cycle_Splash	Cycle_FST	Cycle_Sac	NSF_TotalDist	NSF_LatencyEat_Novel	NSF_LatencyEat_Homecage	NSF_Ratio	NSF_Sus	SplashTest_Latency	SplashTest_GroomTime	SplashTest_Sus	FST_Latency	FST_ImmobilityTotal	FST_Sus	SucrosePref24	SucrosePref48	SucrosePrefTotal	Sucrose_SusTotal	Composit
7	10310.1	10310	Std_Ctl	0	0	9	0.8	20	diestrus	proestrus	estrus	diestrus	2305.71	8	10	0.8	0		76.8	0	71	218	0	0.75	0.75	0.75	0	0
7	10296.1	10296	Std_Ctl	0	0	9	1.25	20.9	proestrus	estrus	estrus	diestrus	2604.58	69	56	1.23	0		40.8	1	60	231	0	0.67	0.55	0.61	0	0.25
7	10310.4	10310	Std_Ctl	0	0	9	0.8	18.3	diestrus	estrus	diestrus	diestrus	3480.88	45	10	4.5	0		73	0	94	232	0	0.77	0.77	0.77	0	0
7	10296.2	10296	Std_Ctl	0	0	9	1.25	20.1	proestrus	estrus	estrus	diestrus	2988.94	69	15	4.6	0		67.3	0	87	146	0	0.49	0.89	0.69	0	0
7	10299.2	10299	Std_Ctl	0	0	8	1	19.2	estrus	estrus	estrus	diestrus	3043.63	300	60	5	0		56	0	34	161	0	0.72	0.23	0.46	1	0.25
7	10299.1	10299	Std_Ctl	0	0	8	1	19.4	diestrus	diestrus	diestrus	diestrus	2753.13	101	20	5.05	0		36	1	35	221	0	0.47	0.23	0.33	1	0.5
7	10299.3	10299	Std_Ctl	0	0	8	1	19.5	estrus	estrus	proestrus	diestrus	2758.38	300	40	7.5	0		63	0	14	230	1	0.65	0.39	0.54	0	0.25
7	10296.3	10296	Std_Ctl	0	0	9	1.25	21	proestrus	estrus	estrus	diestrus	2815.91	70	9	7.78	0		78.4	0	93	210	0	0.6	0.75	0.68	0	0
7	10310.3	10310	Std_Ctl	0	0	9	0.8	18.9	estrus	estrus	diestrus	diestrus	2514.05	270	30	9	0		76.3	0	54	235	0	0.36	0.32	0.34	1	0.25
7	10301.1	10301	Std_Ctl	0	0	9	1.25	20.3	estrus	estrus	diestrus	diestrus	1307.09	300	30	10	0		41.1	1	6	216	1	0.8	0.58	0.7	0	0.5
7	10301.3	10301	Std_Ctl	0	0	9	1.25	18.8	diestrus	diestrus	diestrus	diestrus	1745.18	160	10	16	0		72.6	0	18	208	1	0.37	0.76	0.57	0	0.25
7	10301.2	10301	Std_Ctl	0	0	9	1.25	17.4	estrus	proestrus	estrus	diestrus	2193.1	300	10	30	1		90.4	0	48	225	0	0.71	0.44	0.59	0	0.25
7	10310.2	10310	Std_Ctl	0	0	9	0.8	19.6	proestrus	proestrus	diestrus	diestrus	2143.34	300	3	100	1		72.2	0	78	192	0	0.64	0.77	0.71	0	0.25
7	10295.2	10295	Std_STVS	0	1	8	0.6	20	diestrus	diestrus	diestrus	diestrus	2970.94	29	20	1.45	0		78.5	0	47	186	0	0.65	0.72	0.69	0	0
7	10295.1	10295	Std_STVS	0	1	8	0.6	19.4	diestrus	diestrus	diestrus	diestrus	2377.3	58	33	1.76	0		92.8	0	38	254	0	0.74	0.42	0.59	0	0
7	10304.1	10304	Std_STVS	0	1	9	1.25	19.5	diestrus	diestrus	diestrus	diestrus	2790.24	37	20	1.85	0		78.9	0	12	168	1	0.22	0.56	0.41	1	0.5
7	10295.4	10295	Std_STVS	0	1	8	0.6	20.1	diestrus	diestrus	diestrus	diestrus	2741.11	38	12	3.17	0		68.6	0	67	227	0	0.56	0.58	0.57	0	0
7	10297.3	10297	Std_STVS	0	1	9	1.25	19.5	diestrus	diestrus	diestrus	diestrus	3490.24	69	15	4.6	0		41	1	38	288	0	0.68	0.71	0.7	0	0.25
7	10306.1	10306	Std_STVS	0	1	9	0.5	20.7	diestrus	diestrus	diestrus	diestrus	2833.55	28	6	4.67	0		40.2	1	39	199	0	0.8	0.62	0.69	0	0.25
7	10297.2	10297	Std_STVS	0	1	9	1.25	20.5	diestrus	diestrus	diestrus	diestrus	2684.05	51	10	5.1	0		28	1	75	223	0	0.33	0.66	0.53	0	0.25
7	10297.1	10297	Std_STVS	0	1	9	1.25	19.4	diestrus	diestrus	diestrus	diestrus	3550.01	40	7	5.71	0		32	1	18	177	1	0.83	0.79	0.81	0	0.5
7	10288.1	10288	Std_STVS	0	1	7	0.75	19.5	diestrus	diestrus	diestrus	diestrus	1492.61	300	45	6.67	0		75.8	0	30	163	0	0.39	0.42	0.4	1	0.25
7	10306.3	10306	Std_STVS	0	1	9	0.5	18.8	diestrus	diestrus	diestrus	diestrus	3299.01	300	43	6.98	0		33.1	1	18	220	1	0.67	0.74	0.71	0	0.5
7	10306.2	10306	Std_STVS	0	1	9	0.5	19.9	diestrus	diestrus	diestrus	diestrus	4030.89	76	7	10.86	0		67.3	0	32	196	0	0.61	0.47	0.54	0	0
7	10288.2	10288	Std_STVS	0	1	7	0.75	19.4	estrus	estrus	diestrus	diestrus	1651.08	300	20	15	0		56.4	0	55	259	0	0.5	0.79	0.66	0	0
7	10304.3	10304	Std_STVS	0	1	9	1.25	19.8	estrus	diestrus	diestrus	diestrus	3827.81	300	17	17.65	1		56.1	0	65	133	0	0.07	0.29	0.19	1	0.5
7	10304.2	10304	Std_STVS	0	1	9	1.25	20.9	estrus	diestrus	diestrus	diestrus	2920.55	300	9	33.33	1		45.7	1	45	209	0	0.69	0.39	0.55	0	0.5
7	10295.3	10295	Std_STVS	0	1	8	0.6	19.4	diestrus	diestrus	diestrus	diestrus	2684.76	204	5	40.8	1		75.7	0	42	242	0	0.75	0.46	0.61	0	0.25
7	10291.2	10291	ELS2_Ctl	2	0	8	0.6	20.1	proestrus	estrus	diestrus	diestrus	2913.05	9	16	0.56	0		40.9	1	87	146	0	0.84	0.67	0.78	0	0.25
7	10293.3	10293	ELS2_Ctl	2	0	8	1	21.1	estrus	estrus	diestrus	diestrus	2515.5	11	13	0.85	0		59.4	0	67	184	0	0.41	0.83	0.63	0	0
7	10293.2	10293	ELS2_Ctl	2	0	8	1	21.6	proestrus	estrus	diestrus	diestrus	3097.58	20	14	1.43	0		75.3	0	49	235	0	0.81	0.77	0.79	0	0
7	10307.2	10307	ELS2_Ctl	2	0	8	1.67	21.1	proestrus	proestrus	estrus	diestrus	2304.33	8	5	1.6	0		37.6	1	67	232	0	0.6	0.8	0.71	0	0.25
7	10300.2	10300	ELS2_Ctl	2	0	9	1.25	19.2	estrus	diestrus	diestrus	diestrus	2910.74	76	20	3.8	0		35.1	1	40	74	0	0.66	0.26	0.46	1	0.5
7	10307.1	10307	ELS2_Ctl	2	0	8	1.67	19.9	proestrus	proestrus	estrus	diestrus	3020.42	60	10	6	0		45.8	1	29	247	0	0.67	0.64	0.65	0	0.25
7	10291.1	10291	ELS2_Ctl	2	0	8	0.6	19.6	diestrus	estrus	diestrus	diestrus	4202.53	105	16	6.56	0		33.5	1	67	244	0	0.7	0.79	0.74	0	0.25
7	10300.1	10300	ELS2_Ctl	2	0	9	1.25	19.8	estrus	diestrus	diestrus	diestrus	2930.89	300	18	16.67	1		escaped		34	152	0	0.61	0.72	0.68	0	0.25
7	10291.3	10291	ELS2_Ctl	2	0	8	0.6	19.4	proestrus	proestrus	estrus	diestrus	2214.21	300	14	21.43	1		54.2	0	70	182	0	0.66	0.44	0.56	0	0.25
7	10308.1	10308	ELS2_Ctl	2	0	5	0.67	22	diestrus	proestrus	estrus	diestrus	3423.37	67	3	22.33	1		53.2	0	62	209	0	0.75	0.82	0.79	0	0.25
7	10308.2	10308	ELS2_Ctl	2	0	5	0.67	21.4	diestrus	estrus	estrus	estrus	2763.48	300	12	25	1		68.6	0	78	186	0	0.77	0.74	0.75	0	0.25
7	10293.1	10293	ELS2_Ctl	2	0	8	1	19.6	estrus	estrus	diestrus	diestrus	2253.8	300	11	27.27	1		41.8	1	70	192	0	0.22	0.37	0.31	1	0.75
7	10286.1	10286	ELS2_STVS	2	1	9	1.25	19.7	diestrus	diestrus	diestrus	diestrus	3265.81	60	10	6	0		46.9	1	37	242	0	0.64	0.79	0.72	0	0.25
7	10298.1	10298	ELS2_STVS	2	1	6	1	18.5	diestrus	diestrus	diestrus	diestrus	3409.43	250	33	7.58	0		56	0	39	211	0	0.7	0.81	0.75	0	0
7	10298.2	10298	ELS2_STVS	2	1	6	1	21.3	diestrus	diestrus	diestrus	diestrus	2636.63	300	20	15	0		40.5	1	44	256	0	0.79	0.32	0.56	0	0.25
7	10286.3	10286	ELS2_STVS	2	1	9	1.25	16.7	diestrus	diestrus	diestrus	diestrus	3476.33	152	10	15.2	0		51.9	0	41	215	0	0.46	0.49	0.48	1	0.25
7	10309.1	10309	ELS2_STVS	2	1	9	1.25	20	diestrus	diestrus	diestrus	estrus	3357.06	280	12	23.33	1		59.2	0	56	132	0	.08	0.76	0.47	1	0.5
7	10305.1	10305	ELS2_STVS	2	1	9	1.25	20.7	estrus	diestrus	diestrus	estrus	2672.11	300	12	25	1		34.3	1	43	164	0	0.67	0.5	0.59	0	0.5
7	10305.3	10305	ELS2_STVS	2	1	9	1.25	19	estrus	diestrus	estrus	diestrus	2939.53	300	12	25	1		24.5	1	49	225	0	0.66	0.7	0.68	0	0.5
7	10292.2	10292	ELS2_STVS	2	1	9	1.25	18.6	estrus	diestrus	diestrus	diestrus	3799.99	300	10	30	1		71	0	7	194	1	0.64	0.27	0.43	1	0.75
7	10292.1	10292	ELS2_STVS	2	1	9	1.25	18.5	diestrus	diestrus	diestrus	diestrus	3318.61	300	9	33.33	1		62	0	8	211	1	0.55	0.73	0.66	0	0.5
7	10286.2	10286	ELS2_STVS	2	1	9	1.25	19.8	diestrus	diestrus	diestrus	diestrus	3579.11	300	8	37.5	1		34.6	1	37	156	0	0.62	0.78	0.7	0	0.5
7	10305.2	10305	ELS2_STVS	2	1	9	1.25	19.1	diestrus	diestrus	diestrus	diestrus	3179.7	300	8	37.5	1		32.2	1	28	141	0	0.67	0.78	0.73	0	0.5
7	10292.3	10292	ELS2_STVS	2	1	9	1.25	19.8	diestrus	diestrus	diestrus	diestrus	2270.7	300	5	60	1		50	0	34	231	0	0.52	0.27	0.37	1	0.5
7	10309.2	10309	ELS2_STVS	2	1	9	1.25	19.3	estrus	estrus	diestrus	diestrus	4026.87	300	4	75	1		45.8	1	31	197	0	0.59	0.81	0.7	0	0.5
13	8922	4051	Std_Ctl	0	0	7	2.5	21.3	estrus	diestrus			4147.7	154	185	0.83	0	109	68	0				0.882	0.924	0.9	0	0
13	8918	4050	Std_Ctl	0	0	8	1	18.2	estrus	diestrus			5701.2	122	83	1.47	0	104	89	0				0.857	0.705	0.78	0	0
13	8910	4011	Std_Ctl	0	0	7	1.33	19.3	diestrus	proestrus			6103	234	128	1.83	0	74	41	0				0.86	0.942	0.9	0	0
13	8915	4045	Std_Ctl	0	0			19.4	estrus	diestrus			5978.9	83	20	4.15	0	156	42	0				0.549	0.276	0.41	1	0.33
13	8906	4006	Std_Ctl	0	0	8	1.67	20	estrus	diestrus			3234.2	191	32	5.97	0	115	67	0				0.863	0.88	0.87	0	0
13	8917	4050	Std_Ctl	0	0	8	1	20.8	estrus	diestrus			4952.7	162	27	6	0	104	90	0				0.304	0.315	0.31	1	0.33
13	8904	4004	Std_Ctl	0	0	6	1	20.1	diestrus	proestrus			6475.9	428	65	6.58	0	110	15					0.811	0.846	0.83	0	0
13	8908	4006	Std_Ctl	0	0	8	1.67	19.8	estrus	diestrus			7283.4	600	58	10.34	0	112	23	1				0.909	0.907	0.91	0	0.33
13	8911	4031	Std_Ctl	0	0	8	0.6	19.1	diestrus	proestrus			6239.8	600	29	20.69	1	80	65	0				0.25	0.582	0.42	1	0.67
13	8913	4031	Std_Ctl	0	0	8	0.6	22.6	estrus	diestrus			5462.1	600	21	28.57	1	116	44	0				0.125	0.254	0.19	1	0.67
13	8921	4051	Std_STVS	0	1	7	2.5	20.5	diestrus	proestrus			5681.5	105	65	1.62	0	99	31	1				0.109	0.1	0.1	1	0.67
13	8919	4050	Std_STVS	0	1	8	1	19.8	diestrus	proestrus			6405.3	71	16	4.44	0	141	37	0				0.891	0.953	0.92	0	0
13	8914	4045	Std_STVS	0	1			20.5	diestrus	proestrus			6553.8	600	56	10.71	0	98	40	0				0.796	0.75	0.77	0	0
13	8907	4006	Std_STVS	0	1	8	1.67	19.6	diestrus	proestrus			4707.1	149	13	11.46	0	116	88	0				0.5	0.148	0.32	1	0.33
13	8905	4006	Std_STVS	0	1	8	1.67	20.9	diestrus	proestrus			7585.5	360	28	12.86	0	68	22	1				0.86	0.918	0.89	0	0.33
13	8920	4050	Std_STVS	0	1	8	1	18.3	diestrus	proestrus			6017.9	206	16	12.88	0	66	63	0				0.07	0.068	0.07	1	0.33
13	8909	4011	Std_STVS	0	1	7	1.33	22.8	diestrus	proestrus			7089.6	545	37	14.73	0	99	61	0				0.825	0.761	0.79	0	0
13	8903	4004	Std_STVS	0	1	6	1	21	estrus	diestrus			6882.6	600	40	15	0	57	111	0				0.867	0.9	0.88	0	0
13	8912	4031	Std_STVS	0	1	8	0.6	19.6	estrus	diestrus			6962.1	600	40	15	0	167	45	0				0.154	0.161	0.16	1	0.33
13	8902	4004	Std_STVS	0	1	6	1	20.3	diestrus	proestrus			6906.4	600	34	17.65	1	66	121	0				0.073	0.089	0.08	1	0.67
13	8916	4045	Std_STVS	0	1			22.6	diestrus	proestrus			6742.8	600	27	22.22	1	104	25	1				0.591	0.75	0.67	0	0.67
13	8936	4017	ELS1_Ctl	1	0	5	0.25	20.6	proestrus	estrus			6014.8	600	203	2.96	0	39	124	0				0.85	0.971	0.91	0	0
13	8931	4015	ELS1_Ctl	1	0	7	0.4	20.5	proestrus	estrus			5249.1	95	32	2.97	0	86	49	0				0.667	0.951	0.81	0	0
13	8926	4014	ELS1_Ctl	1	0	10	1.5	19.5	estrus	diestrus			4862.8	290	51	5.69	0	122	51	0				0.13	0.121	0.13	1	0.33
13	8943	4032	ELS1_Ctl	1	0	8	1	20.5	diestrus	proestrus			5311.5	181	30	6.03	0	83	51	0				1	0.842	0.92	0	0
13	8930	4015	ELS1_Ctl	1	0	7	0.4	21.8	estrus	diestrus			4707.8	600	99	6.06	0	96	58	0				0.82	0.915	0.87	0	0
13	8939	4017	ELS1_Ctl	1	0	5	0.25	22	estrus	diestrus			6244.3	158	25	6.32	0	67	54	0				0.839	0.903	0.87	0	0
13	8934	4016	ELS1_Ctl	1	0	5	0.67	20.6	estrus	diestrus			4072.9	180	21	8.57	0	31	58	0				0.939	0.925	0.93	0	0
13	8942	4032	ELS1_Ctl	1	0	8	1	18.2	diestrus	proestrus			4462	207	23	9	0	84	36	0				0.31	0.83	0.57	0	0
13	8928	4014	ELS1_Ctl	1	0	10	1.5	22.8	estrus	diestrus			4262.1	600	59	10.17	0	60	41	0				0.796	0.906	0.85	0	0
13	8925	4012	ELS1_Ctl	1	0	6	1	20	diestrus	proestrus			6170.3	540	35	15.43	0	92	41	0				0.103	0.106	0.1	1	0.33
13	8929	4015	ELS1_Ctl	1	0	7	0.4	18.9	diestrus	proestrus			7245.4	288	9	32	1	117	32	0				0.885	0.891	0.89	0	0.33
13	8923	4012	ELS1_STVS	1	1	6	1	19.8	diestrus	proestrus			6710.1	200	73	2.74	0	129	95	0				0.739	0.37	0.55	0	0
13	8938	4017	ELS1_STVS	1	1	5	0.25	20.7	estrus	diestrus			5945	247	56	4.41	0	91	77	0				0.538	0.333	0.44	1	0.33
13	8935	4016	ELS1_STVS	1	1	5	0.67	21.1	diestrus	proestrus			7739.6	382	68	5.62	0	121	49	0				0.84	0.942	0.89	0	0
13	8933	4015	ELS1_STVS	1	1	7	0.4	21.1	proestrus	estrus			6579	145	21	6.9	0	103	75	0				0.105	0.055	0.08	1	0.33
13	8940	4018	ELS1_STVS	1	1	8	1.67	20.4	estrus	diestrus			6430.1	152	21	7.24	0	131	64	0				0.604	0.933	0.77	0	0
13	8937	4017	ELS1_STVS	1	1	5	0.25	21	estrus	diestrus			6988.2	475	64	7.42	0	50	76	0				0.641	0.643	0.64	0	0
13	8941	4019	ELS1_STVS	1	1	4	1	21.4	estrus	diestrus			4845.3	147	14	10.5	0	124	30	1				0.614	0.62	0.62	0	0.33
13	8944	4032	ELS1_STVS	1	1	8	1	19.6	estrus	diestrus			6317.4	140	13	10.77	0	180	13	1				0.458	0.81	0.63	0	0.33
13	8932	4015	ELS1_STVS	1	1	7	0.4	19.6	proestrus	estrus			6063	328	21	15.62	1	151	54	0				1	0.857	0.93	0	0.33
13	8927	4014	ELS1_STVS	1	1	10	1.5	20.3	diestrus	proestrus			7303	600	35	17.14	1	161	53	0				0.743	0.786	0.76	0	0.33
13	8924	4012	ELS1_STVS	1	1	6	1	21.2	diestrus	proestrus			7332.6	522	27	19.33	1	130	80	0				0.767	0.736	0.75	0	0.33
13	8960	4027	ELS2_Ctl	2	0	5	0.25	19.1	estrus	diestrus			6294	68	28	2.43	0	124	39	0				0.862	0.902	0.88	0	0
13	8962	4027	ELS2_Ctl	2	0	5	0.25	22.5	diestrus	proestrus			5043.5	272	72	3.78	0	131	58	0				0.391	0.224	0.31	1	0.33
13	8955	4005	ELS2_Ctl	2	0	5	0.67	19.8	diestrus	proestrus			5185	195	39	5	0	79	77	0				0.212	0.879	0.55	0	0
13	8949	4003	ELS2_Ctl	2	0	6	0.5	19.9	diestrus	proestrus			6351.2	332	37	8.97	0	104	54	0				0.5	0.926	0.71	0	0
13	8958	4026	ELS2_Ctl	2	0	6	0.2	19.3	estrus	diestrus			5353.9	513	45	11.4	0	94	104	0				0.887	0.471	0.68	0	0
13	8945	4002	ELS2_Ctl	2	0	7	0.75	22.4	estrus	diestrus			6292.9	600	47	12.77	0	84	90	0				0.981	0.875	0.93	0	0
13	8951	4003	ELS2_Ctl	2	0	6	0.5	20.4	proestrus	estrus			5806.5	600	41	14.63	0	82	33	1				0.269	0.586	0.43	1	0.67
13	8956	4026	ELS2_Ctl	2	0	6	0.2	20.1	estrus	diestrus			5463.6	600	35	17.14	1	234	8	1				0.15	0.118	.13	1	1
13	8954	4005	ELS2_Ctl	2	0	5	0.67	21.2	diestrus	proestrus			6301.1	260	14	18.57	1	98	60	0				0.396	0.266	0.33	1	0.67
13	8959	4026	ELS2_STVS	2	1	6	0.2	19.9	diestrus	proestrus			5435.8	200	35	5.71	0	110	24	1				0.19	0.115	0.15	1	0.67
13	8947	4002	ELS2_STVS	2	1	7	0.75	21.6	diestrus	proestrus			5955.9	277	38	7.29	0	153	37	0				0.05	0.025	0.0375	1	0.33
13	8946	4002	ELS2_STVS	2	1	7	0.75	21.8	diestrus	proestrus			5369.7	229	27	8.48	0	93	45	0				0.885	0.6	0.74	0	0
13	8950	4003	ELS2_STVS	2	1	6	0.5	19.7	proestrus	estrus			5271.2	398	38	10.47	0	88	86	0				0.783	0.63	0.71	0	0
13	8953	4005	ELS2_STVS	2	1	5	0.67	19.9	diestrus	proestrus			5314.8	202	14	14.43	0	76	106	0				0.814	0.791	0.8	0	0
13	8961	4027	ELS2_STVS	2	1	5	0.25	19.3	diestrus	proestrus			5225.2	250	12	20.83	1	92	52	0				0.865	0.826	0.85	0	0.33
13	8948	4003	ELS2_STVS	2	1	6	0.5	20.6	estrus	diestrus			6487.8	600	27	22.22	1	85	41	0				0.846	0.254	0.55	0	0.33
13	8957	4026	ELS2_STVS	2	1	6	0.2	19.6	diestrus	proestrus			5868	517	13	39.77	1	193	25	1				0.569	0.735	0.65	0	0.67
13	8952	4003	ELS2_STVS	2	1	6	0.5	20	estrus	diestrus			6872	600	13	46.15	1	91	51	0				0.288	0.2	0.24	1	0.67

## Sheet: qPCR
qPCR of ELS vs Std samples
Sex	Region	Sample	ELS	Gene	HPRT_Ct	Gene_Ct	d^(-ddCt)
Femae	PFC	10301.1	0	Drd3	20.3344	34.15	0.887171
Femae	PFC	10301.3	0	Drd3	20.9549	34.509	1.06344
Femae	PFC	10296.1	0	Drd3	21.2666	34.4425	1.38228
Femae	PFC	10310.2	0	Drd3	20.4115	33.6231	1.34852
Femae	PFC	10310.4	0	Drd3	20.0063	34.574	0.52676
Femae	PFC	10299.2	0	Drd3	20.3583	33.8909	1.07948
Femae	PFC	10291.1	1	Drd3	21.1917	33.8273	2.0101
Femae	PFC	10291.3	1	Drd3	21.4306	33.6656	2.65343
Femae	PFC	10308.2	1	Drd3	20.956	34.5007	1.07046
Femae	PFC	10307.2	1	Drd3	22.1244	34.5152	2.38185
Femae	PFC	10293.1	1	Drd3	20.3414	34.0505	0.955162
Femae	PFC	10293.3	1	Drd3	21.155	34.3656	1.34943
Female	NAc	10301-1	0	BDNF-tot	21.7002	26.6249	3.25819
Female	NAc	10301-3	0	BDNF-tot	21.5743	29.6396	0.369452
Female	NAc	10296-1	0	BDNF-tot	21.9163	25.6525	7.42565
Female	NAc	10310-2	0	BDNF-tot	21.4274	29.4742	0.374197
Female	NAc	10310-4	0	BDNF-tot	21.4666	28.0071	1.06303
Female	NAc	10299-2	0	BDNF-tot	21.551	30.0098	0.281245
Female	NAc	10307-2	1	BDNF-tot	21.7464	29.3364	0.513626
Female	NAc	10293-1	1	BDNF-tot	21.4881	29.552	0.36978
Female	NAc	10293-3	1	BDNF-tot	21.2993	29.0343	0.464506
Female	NAc	10291-1	1	BDNF-tot	21.1288	28.0678	0.806438
Female	NAc	10308-2	1	BDNF-tot	21.723	26.9362	2.66749
Female	NAc	10301-1	0	Cck	21.7002	34.1695	1.72934
Female	NAc	10301-3	0	Cck	21.5743	39.332	0.289547
Female	NAc	10296-1	0	Cck	21.9163	33.3822	2.42746
Female	NAc	10310-2	0	Cck	21.4274	36.265	0.776759
Female	NAc	10310-4	0	Cck	21.4666	35.3626	1.06777
Female	NAc	10299-2	0	Cck	21.551	35.665	0.991935
Female	NAc	10307-2	1	Cck	21.7464	35.612	1.07882
Female	NAc	10293-1	1	Cck	21.4881	35.9378	0.885545
Female	NAc	10293-3	1	Cck	21.2993	35.7327	0.89045
Female	NAc	10291-1	1	Cck	21.1288	35.829	0.813671
Female	NAc	10308-2	1	Cck	21.723	32.312	3.26469
Female	NAc	10301-1	0	Emx1	21.7002	29.1367	1.93186
Female	NAc	10301-3	0	Emx1	21.5743	33.231	0.43826
Female	NAc	10296-1	0	Emx1	21.9163	27.6223	3.54929
Female	NAc	10310-2	0	Emx1	21.4274	33.4459	0.38593
Female	NAc	10310-4	0	Emx1	21.4666	29.8606	1.37973
Female	NAc	10299-2	0	Emx1	21.551	32.1981	0.624957
Female	NAc	10307-2	1	Emx1	21.7464	32.3269	0.639779
Female	NAc	10293-1	1	Emx1	21.4881	32.8711	0.482508
Female	NAc	10293-3	1	Emx1	21.2993	32.388	0.535105
Female	NAc	10291-1	1	Emx1	21.1288	32.2219	0.534284
Female	NAc	10308-2	1	Emx1	21.723	29.6778	1.61006
Female	NAc	10301-1	0	Gabrg1	21.2392	24.4548	0.480629
Female	NAc	10301-3	0	Gabrg1	21.9795	23.355	1.72078
Female	NAc	10296-1	0	Gabrg1	21.4979	24.1915	0.690151
Female	NAc	10310-2	0	Gabrg1	22.0705	23.3586	1.82814
Female	NAc	10310-4	0	Gabrg1	21.6119	23.7553	1.01055
Female	NAc	10299-2	0	Gabrg1	21.4684	23.7035	0.948309
Female	NAc	10307-2	1	Gabrg1	22.1413	23.9134	1.30714
Female	NAc	10293-1	1	Gabrg1	21.5768	23.8123	0.94803
Female	NAc	10293-3	1	Gabrg1	21.4868	23.9463	0.811667
Female	NAc	10291-1	1	Gabrg1	21.2251	22.9026	1.39568
Female	NAc	10291-3	1	Gabrg1	21.2504	24.1581	0.594977
Female	NAc	10308-2	1	Gabrg1	21.5264	24.4632	0.583069
Female	NAc	10301-1	0	Grin3a	21.7002	26.7991	1.2262
Female	NAc	10301-3	0	Grin3a	21.5743	26.4493	1.43208
Female	NAc	10296-1	0	Grin3a	21.9163	27.7472	0.73828
Female	NAc	10310-2	0	Grin3a	21.4274	26.7349	1.06112
Female	NAc	10310-4	0	Grin3a	21.4666	27.1684	0.807327
Female	NAc	10299-2	0	Grin3a	21.551	27.0954	0.900399
Female	NAc	10307-2	1	Grin3a	21.7464	28.0264	0.540777
Female	NAc	10293-1	1	Grin3a	21.4881	27.6847	0.572906
Female	NAc	10293-3	1	Grin3a	21.2993	27.1145	0.746304
Female	NAc	10291-1	1	Grin3a	21.1288	26.6432	0.919284
Female	NAc	10291-3	1	Grin3a	21.2627	27.1673	0.701488
Female	NAc	10308-2	1	Grin3a	21.723	28.387	0.414395
Female	NAc	10301-1	0	Neurod2	21.7002	29.2354	5.47285
Female	NAc	10301-3	0	Neurod2	21.5743	34.0134	0.182812
Female	NAc	10296-1	0	Neurod2	21.9163	28.6436	9.58142
Female	NAc	10310-2	0	Neurod2	21.4274	34.2552	0.13963
Female	NAc	10310-4	0	Neurod2	21.4666	30.7263	1.65598
Female	NAc	10299-2	0	Neurod2	21.551	32.6868	0.451146
Female	NAc	10307-2	1	Neurod2	21.7464	32.7681	0.488273
Female	NAc	10293-1	1	Neurod2	21.4881	33.0186	0.343155
Female	NAc	10293-3	1	Neurod2	21.2993	32.5643	0.412495
Female	NAc	10291-1	1	Neurod2	21.1288	32.901	0.290229
Female	NAc	10308-2	1	Neurod2	21.723	27.9575	13.4825
Female	NAc	10301-1	0	Nurr1	21.7002	26.1478	4.05502
Female	NAc	10301-3	0	Nurr1	21.5743	29.9075	0.274355
Female	NAc	10296-1	0	Nurr1	21.9163	26.464	3.78319
Female	NAc	10310-2	0	Nurr1	21.4274	30.0741	0.220756
Female	NAc	10310-4	0	Nurr1	21.4666	26.2697	3.16916
Female	NAc	10299-2	0	Nurr1	21.551	29.5763	0.339608
Female	NAc	10307-2	1	Nurr1	21.7464	29.8235	0.327643
Female	NAc	10293-1	1	Nurr1	21.4881	29.6914	0.300192
Female	NAc	10293-3	1	Nurr1	21.2993	29.6884	0.263933
Female	NAc	10291-1	1	Nurr1	21.1288	28.6846	0.470227
Female	NAc	10291-3	1	Nurr1	21.2627	25.6699	4.17011
Female	NAc	10308-2	1	Nurr1	21.723	26.5478	3.12202
Female	VTA	1	0	Crym	25.6774	36.6138	0.772494
Female	VTA	2	0	Crym	23.384	32.0701	2.78364
Female	VTA	3	0	Crym	23.3501	32.5805	2.04142
Female	VTA	4	0	Crym	24.4191	36.3103	0.448435
Female	VTA	9	0	Crym	23.8414	34.8027	0.761638
Female	VTA	10	0	Crym	23.3951	33.6699	1.12614
Female	VTA	11	0	Crym	23.2936	34.5881	0.629964
Female	VTA	12	0	Crym	25.183	35.7745	0.940164
Female	VTA	5	1	Crym	23.1263	32.2499	2.16952
Female	VTA	6	1	Crym	23.9993	34.7621	0.852826
Female	VTA	7	1	Crym	24.4023	34.6659	1.13333
Female	VTA	13	1	Crym	23.8747	33.1032	2.0437
Female	VTA	14	1	Crym	23.9704	33.3539	1.87092
Female	VTA	15	1	Crym	22.9035	32.5704	1.59202
Female	VTA	16	1	Crym	25.0284	34.5783	1.70175
Female	VTA	1	0	Kcnq4	25.6774	34.8028	0.641627
Female	VTA	2	0	Kcnq4	23.384	32.0769	0.865966
Female	VTA	3	0	Kcnq4	23.3501	31.7898	1.03207
Female	VTA	4	0	Kcnq4	24.4191	32.1692	1.66455
Female	VTA	9	0	Kcnq4	23.8414	32.5434	0.860455
Female	VTA	10	0	Kcnq4	23.3951	32.1537	0.827419
Female	VTA	11	0	Kcnq4	23.2936	31.547	1.1743
Female	VTA	12	0	Kcnq4	25.183	33.3427	1.25307
Female	VTA	5	1	Kcnq4	23.1263	32.1264	0.699865
Female	VTA	6	1	Kcnq4	23.9993	32.2114	1.2084
Female	VTA	7	1	Kcnq4	24.4023	32.9615	0.950047
Female	VTA	13	1	Kcnq4	23.8747	33.0276	0.629509
Female	VTA	14	1	Kcnq4	23.9704	32.4991	0.97028
Female	VTA	15	1	Kcnq4	22.9035	33.209	0.283159
Female	VTA	16	1	Kcnq4	25.0284	33.6008	0.941341
Female	VTA	1	0	Nkx2-1	25.6774	28.6072	1.06063
Female	VTA	2	0	Nkx2-1	23.384	26.1452	1.13047
Female	VTA	3	0	Nkx2-1	23.3501	25.9541	1.19973
Female	VTA	4	0	Nkx2-1	24.4191	27.4466	1.02216
Female	VTA	9	0	Nkx2-1	23.8414	27.0083	0.969626
Female	VTA	10	0	Nkx2-1	23.3951	26.8872	0.857413
Female	VTA	11	0	Nkx2-1	23.2936	26.5551	0.93556
Female	VTA	12	0	Nkx2-1	25.183	28.6232	0.8744
Female	VTA	5	1	Nkx2-1	23.1263	25.974	1.0941
Female	VTA	6	1	Nkx2-1	23.9993	28.0534	0.69321
Female	VTA	7	1	Nkx2-1	24.4023	28.3021	0.734872
Female	VTA	13	1	Nkx2-1	23.8747	27.4097	0.843604
Female	VTA	14	1	Nkx2-1	23.9704	27.5829	0.819232
Female	VTA	15	1	Nkx2-1	22.9035	26.4763	0.831623
Female	VTA	16	1	Nkx2-1	25.0284	27.7977	1.12702
Male	NAc	10136	0	Chrna6	23.3669	31.4414	1.65522
Male	NAc	10134	0	Chrna6	24.9589	34.0476	0.819494
Male	NAc	10132	0	Chrna6	24.3619	34.2549	0.469273
Male	NAc	10142	0	Chrna6	22.2595	30.4623	1.51438
Male	NAc	10140	0	Chrna6	22.8884	31.6009	1.06362
Male	NAc	10138	0	Chrna6	24.5915	33.429	0.97533
Male	NAc	10150	1	Chrna6	25.3715	32.4396	3.32506
Male	NAc	10148	1	Chrna6	25.2478	32.9841	2.09252
Male	NAc	10146	1	Chrna6	23.9832	32.6464	1.1006
Male	NAc	10156	1	Chrna6	22.9383	30.8039	1.91313
Male	NAc	10154	1	Chrna6	23.3131	31.6702	1.36081
Male	NAc	10152	1	Chrna6	23.8182	30.8003	3.5294
Male	NAc	Std1	0	Mettl17	22.6816	25.6361	1.63779
Male	NAc	Std2	0	Mettl17	22.9427	26.0634	1.45963
Male	NAc	Std3	0	Mettl17	22.3712	26.8471	0.570502
Male	NAc	Std4	0	Mettl17	22.4473	26.1837	0.952496
Male	NAc	Std5	0	Mettl17	22.14	26.1237	0.802487
Male	NAc	Std6	0	Mettl17	22.2906	25.9512	1.00392
Male	NAc	Std7	0	Mettl17	22.2137	25.9288	0.966705
Male	NAc	Std8	0	Mettl17	22.3846	26.0676	0.988436
Male	NAc	ELS1	1	Mettl17	22.2944	25.6461	1.24355
Male	NAc	ELS2	1	Mettl17	22.1006	25.6134	1.11226
Male	NAc	ELS3	1	Mettl17	22.7523	25.6238	1.73472
Male	NAc	ELS4	1	Mettl17	22.1564	25.6803	1.10364
Male	NAc	ELS5	1	Mettl17	23.2849	26.321	1.54776
Male	NAc	ELS6	1	Mettl17	23.2125	26.2436	1.55313
Male	NAc	ELS7	1	Mettl17	22.4106	25.6762	1.32014
Male	NAc	10136	0	NeuroD2	23.3669	24.6316	3.46249
Male	NAc	10134	0	NeuroD2	24.9589	32.1295	0.0577495
Male	NAc	10132	0	NeuroD2	24.3619	27.5118	0.93736
Male	NAc	10142	0	NeuroD2	22.2595	23.5951	3.29631
Male	NAc	10140	0	NeuroD2	22.8884	32.9859	.02
Male	NAc	10138	0	NeuroD2	24.5915	26.9532	1.61856
Male	NAc	10150	1	NeuroD2	25.3715	25.9906	12.22
Male	NAc	10148	1	NeuroD2	25.2478	27.548	1.68916
Male	NAc	10146	1	NeuroD2	23.9832	30.9287	0.067495
Male	NAc	10156	1	NeuroD2	22.9383	25.1457	1.80148
Male	NAc	10154	1	NeuroD2	23.3131	25.1028	2.40631
Male	NAc	10152	1	NeuroD2	23.8182	25.556	2.49439
Male	PFC	E18.3	0	Thbs4	33.8423	29.2892	4.5796
Male	PFC	E24.5	0	Thbs4	35.4077	33.9889	0.52156
Male	PFC	E21.2	0	Thbs4	34.9002	33.8461	0.405085
Male	PFC	E8.2	0	Thbs4	35.3777	32.6636	1.28012
Male	PFC	E24.1	0	Thbs4	34.3387	31.361	1.53681
Male	PFC	E21.3	0	Thbs4	35.0852	33.6484	0.528128
Male	PFC	E20.1	0	Thbs4	36.0374	33.6872	0.994746
Male	PFC	E23.1	1	Thbs4	35.5247	33.8833	0.608574
Male	PFC	E23.5	1	Thbs4	34.228	33.8563	0.252423
Male	PFC	E11.2	1	Thbs4	36.0083	33.5473	1.07408
Male	PFC	E9.1	1	Thbs4	34.1927	33.577	0.298925
Male	PFC	E1.1	1	Thbs4	34.6953	33.5857	0.420972
Male	PFC	E10.4	1	Thbs4	34.5265	33.526	0.390298
Male	PFC	E3.4	1	Thbs4	34.7663	33.4501	0.485789
Male	VTA	10176	0	Gabrg4	25.0251	30.6656	0.287889
Male	VTA	10177	0	Gabrg4	24.4267	28.6108	2.03257
Male	VTA	10182	0	Gabrg4	24.5954	30.8468	0.71825
Male	VTA	10187	0	Gabrg4	25.6192	30.5821	1.06687
Male	VTA	10189	0	Gabrg4	25.094	29.1638	1.16899
Male	VTA	10193	0	Gabrg4	25.1669	29.2295	1.28085
Male	VTA	10195	0	Gabrg4	24.9448	30.642	1.25262
Male	VTA	10198	0	Gabrg4	24.4632	29.9945	1.18909
Male	VTA	10175	1	Gabrg4	24.0097	29.0829	1.39622
Male	VTA	10178	1	Gabrg4	26.1759	31.1022	1.97103
Male	VTA	10179	1	Gabrg4	24.6244	29.2204	1.16852
Male	VTA	10185	1	Gabrg4	25.7828	30.6934	1.25508
Male	VTA	10188	1	Gabrg4	24.5299	29.2321	1.40746
Male	VTA	10199	1	Gabrg4	24.7797	30.0668	1.25251
Male	VTA	10203	1	Gabrg4	25.4795	29.7033	1.36725
Male	VTA	10176	0	Nkx2-1	25.0251	29.9016	0.661776
Male	VTA	10177	0	Nkx2-1	24.4267	28.173	1.4485
Male	VTA	10182	0	Nkx2-1	24.5954	29.597	0.606813
Male	VTA	10187	0	Nkx2-1	25.6192	29.8051	1.06801
Male	VTA	10189	0	Nkx2-1	25.094	28.6519	1.6506
Male	VTA	10193	0	Nkx2-1	25.1669	28.4929	1.93831
Male	VTA	10195	0	Nkx2-1	24.9448	30.8846	0.316669
Male	VTA	10198	0	Nkx2-1	24.4632	28.75	0.995888
Male	VTA	10201	0	Nkx2-1	25.5243	29.1313	1.59535
Male	VTA	10175	1	Nkx2-1	24.0097	28.7128	0.746241
Male	VTA	10178	1	Nkx2-1	26.1759	31.7029	0.421557
Male	VTA	10179	1	Nkx2-1	24.6244	29.6201	0.609263
Male	VTA	10181	1	Nkx2-1	24.2253	29.2103	0.613808
Male	VTA	10185	1	Nkx2-1	25.7828	29.8283	1.17715
Male	VTA	10188	1	Nkx2-1	24.5299	28.4713	1.26531
Male	VTA	10199	1	Nkx2-1	24.7797	29.2541	0.874449
Male	VTA	10203	1	Nkx2-1	25.4795	30.2629	0.705884
Male	VTA	10176	0	Sgk1	25.0251	33.7311	0.634941
Male	VTA	10177	0	Sgk1	24.4267	31.4465	2.04326
Male	VTA	10182	0	Sgk1	24.5954	34.8803	0.212536
Male	VTA	10187	0	Sgk1	25.6192	33.7294	0.959561
Male	VTA	10189	0	Sgk1	25.094	33.1141	1.02143
Male	VTA	10193	0	Sgk1	25.1669	32.9709	1.18643
Male	VTA	10195	0	Sgk1	24.9448	32.5708	1.34233
Male	VTA	10198	0	Sgk1	24.4632	32.4925	1.01493
Male	VTA	10201	0	Sgk1	25.5243	32.3801	2.28926
Male	VTA	10175	1	Sgk1	24.0097	33.2694	0.432561
Male	VTA	10178	1	Sgk1	26.1759	35.1886	0.513336
Male	VTA	10179	1	Sgk1	24.6244	32.6249	1.03542
Male	VTA	10181	1	Sgk1	24.2253	33.601	0.399148
Male	VTA	10185	1	Sgk1	25.7828	35.405	0.33645
Male	VTA	10188	1	Sgk1	24.5299	32.6951	0.923687
Male	VTA	10203	1	Sgk1	25.4795	33.3876	1.10387
